# Supplementary material for: Double Deprotonation of CH3CN by an Iron‐Aluminium Complex
Source: Angew Chem Int Ed Engl. 2023 Mar 9;62(16):e202219212. doi: 10.1002/anie.202219212 (PMC10946928; doi:10.1002/anie.202219212)
Supplement: Supplementary file 1 — Supporting Information [file ANIE-62-0-s004.cif]

 
data_2a
  
_audit_creation_method            'SHELXL-2018/3' 
_shelx_SHELXL_version_number      '2018/3' 
_chemical_name_systematic         ? 
_chemical_name_common             ? 
_chemical_melting_point           ? 
_chemical_formula_moiety
 'C66 H119 Al2 Fe2 N5 P6, C6 H6'
_chemical_formula_sum 
 'C72 H125 Al2 Fe2 N5 P6' 
_chemical_formula_weight          1412.24 
  
loop_ 
 _atom_type_symbol 
 _atom_type_description 
 _atom_type_scat_dispersion_real 
 _atom_type_scat_dispersion_imag 
 _atom_type_scat_source 
 'C'  'C'   0.0033   0.0016 
 'International Tables Vol C Tables 4.2.6.8 and 6.1.1.4' 
 'H'  'H'   0.0000   0.0000 
 'International Tables Vol C Tables 4.2.6.8 and 6.1.1.4' 
 'Al'  'Al'   0.0645   0.0514 
 'International Tables Vol C Tables 4.2.6.8 and 6.1.1.4' 
 'Fe'  'Fe'   0.3463   0.8444 
 'International Tables Vol C Tables 4.2.6.8 and 6.1.1.4' 
 'N'  'N'   0.0061   0.0033 
 'International Tables Vol C Tables 4.2.6.8 and 6.1.1.4' 
 'P'  'P'   0.1023   0.0942 
 'International Tables Vol C Tables 4.2.6.8 and 6.1.1.4' 
  
_space_group_crystal_system       triclinic 
_space_group_IT_number            2 
_space_group_name_H-M_alt         'P -1' 
_space_group_name_Hall            '-P 1' 
  
_shelx_space_group_comment 
; 
The symmetry employed for this shelxl refinement is uniquely defined 
by the following loop, which should always be used as a source of 
symmetry information in preference to the above space-group names. 
They are only intended as comments. 
; 
  
loop_ 
 _space_group_symop_operation_xyz 
 'x, y, z' 
 '-x, -y, -z' 
  
_cell_length_a                    11.8578(3) 
_cell_length_b                    13.2859(4) 
_cell_length_c                    14.2902(4) 
_cell_angle_alpha                 105.009(2) 
_cell_angle_beta                  91.866(2) 
_cell_angle_gamma                 113.041(2) 
_cell_volume                      1978.18(9) 
_cell_formula_units_Z             1 
_cell_measurement_temperature     173(2) 
_cell_measurement_reflns_used     17863 
_cell_measurement_theta_min       2.7530 
_cell_measurement_theta_max       27.6890 
  
_exptl_crystal_description        tablets 
_exptl_crystal_colour             Orange 
_exptl_crystal_density_meas       ? 
_exptl_crystal_density_method     ? 
_exptl_crystal_density_diffrn     1.185 
_exptl_crystal_F_000              760 
_exptl_transmission_factor_min    ? 
_exptl_transmission_factor_max    ? 
_exptl_crystal_size_max           0.399 
_exptl_crystal_size_mid           0.364 
_exptl_crystal_size_min           0.138 
_exptl_absorpt_coefficient_mu     0.551 
_shelx_estimated_absorpt_T_min    ? 
_shelx_estimated_absorpt_T_max    ? 
_exptl_absorpt_correction_type    analytical 
_exptl_absorpt_correction_T_min   0.852 
_exptl_absorpt_correction_T_max   0.943 
_exptl_absorpt_process_details     
; 
CrysAlisPro 1.171.38.46 (Rigaku Oxford Diffraction, 2015) 
Analytical numeric absorption correction using a multifaceted crystal 
model based on expressions derived by R.C. Clark & J.S. Reid. 
(Clark, R. C. & Reid, J. S. (1995). Acta Cryst. A51, 887-897) 
Empirical absorption correction using spherical harmonics, 
implemented in SCALE3 ABSPACK scaling algorithm. 
; 
_exptl_absorpt_special_details    ? 
_diffrn_ambient_temperature       173(2) 
_diffrn_radiation_wavelength      0.71073 
_diffrn_radiation_type            MoK\a 
_diffrn_source                    'Enhance (Mo) X-ray Source' 
_diffrn_measurement_device_type   'Agilent Xcalibur 3 E' 
_diffrn_measurement_method        'omega scans' 
_diffrn_detector_area_resol_mean  16.0382 
_diffrn_reflns_number             61513 
_diffrn_reflns_av_unetI/netI      0.0313 
_diffrn_reflns_av_R_equivalents   0.0411 
_diffrn_reflns_limit_h_min        -15 
_diffrn_reflns_limit_h_max        15 
_diffrn_reflns_limit_k_min        -17 
_diffrn_reflns_limit_k_max        17 
_diffrn_reflns_limit_l_min        -18 
_diffrn_reflns_limit_l_max        18 
_diffrn_reflns_theta_min          2.577 
_diffrn_reflns_theta_max          28.767 
_diffrn_reflns_theta_full         25.242 
_diffrn_measured_fraction_theta_max   0.883 
_diffrn_measured_fraction_theta_full  0.999 
_diffrn_reflns_Laue_measured_fraction_max    0.883 
_diffrn_reflns_Laue_measured_fraction_full   0.999 
_diffrn_reflns_point_group_measured_fraction_max   0.883 
_diffrn_reflns_point_group_measured_fraction_full  0.999 
_reflns_number_total              9070 
_reflns_number_gt                 7267 
_reflns_threshold_expression      'I > 2\s(I)' 
_reflns_Friedel_coverage          0.000 
_reflns_Friedel_fraction_max      . 
_reflns_Friedel_fraction_full     . 
  
_reflns_special_details 
; 
 Reflections were merged by SHELXL according to the crystal 
 class for the calculation of statistics and refinement. 
  
 _reflns_Friedel_fraction is defined as the number of unique 
 Friedel pairs measured divided by the number that would be 
 possible theoretically, ignoring centric projections and 
 systematic absences. 
; 
  
_computing_data_collection        'CrysAlisPro, Rigaku OD' 
_computing_cell_refinement        'CrysAlisPro, Rigaku OD' 
_computing_data_reduction         'CrysAlisPro, Rigaku OD' 
_computing_structure_solution     'SHELXS-2014 (Sheldrick, 2017)' 
_computing_structure_refinement 'SHELXL-2018/3 (Sheldrick, 2018)' 
_computing_molecular_graphics     'Bruker SHELXTL' 
_computing_publication_material   'CIFTAB-2014 (Sheldrick, 2017)' 
_refine_special_details           ? 
_refine_ls_structure_factor_coef  Fsqd 
_refine_ls_matrix_type            full 
_refine_ls_weighting_scheme       calc 
_refine_ls_weighting_details 
'w=1/[\s^2^(Fo^2^)+(0.0462P)^2^+1.1472P] where P=(Fo^2^+2Fc^2^)/3' 
_atom_sites_solution_primary      ? 
_atom_sites_solution_secondary    ? 
_atom_sites_solution_hydrogens    mixed 
_refine_ls_hydrogen_treatment     mixed 
_refine_ls_extinction_method      none 
_refine_ls_extinction_coef        . 
_refine_ls_number_reflns          9070 
_refine_ls_number_parameters      435 
_refine_ls_number_restraints      0 
_refine_ls_R_factor_all           0.0554 
_refine_ls_R_factor_gt            0.0392 
_refine_ls_wR_factor_ref          0.1036 
_refine_ls_wR_factor_gt           0.0944 
_refine_ls_goodness_of_fit_ref    1.029 
_refine_ls_restrained_S_all       1.029 
_refine_ls_shift/su_max           0.001 
_refine_ls_shift/su_mean          0.000 
  
loop_ 
 _atom_site_label 
 _atom_site_type_symbol 
 _atom_site_fract_x 
 _atom_site_fract_y 
 _atom_site_fract_z 
 _atom_site_U_iso_or_equiv 
 _atom_site_adp_type 
 _atom_site_occupancy 
 _atom_site_site_symmetry_order 
 _atom_site_calc_flag 
 _atom_site_refinement_flags_posn 
 _atom_site_refinement_flags_adp 
 _atom_site_refinement_flags_occupancy 
 _atom_site_disorder_assembly 
 _atom_site_disorder_group 
Fe1 Fe 0.61031(2) 0.24856(2) 0.31044(2) 0.02507(8) Uani 1 1 d . . . . . 
Al1 Al 0.53116(5) 0.38256(4) 0.29543(4) 0.02142(12) Uani 1 1 d . . . . . 
H1A H 0.675(2) 0.3760(18) 0.3356(15) 0.037(6) Uiso 1 1 d . . . . . 
H1B H 0.491(2) 0.2551(19) 0.3335(16) 0.042(6) Uiso 1 1 d . . . . . 
H1C H 0.568(2) 0.256(2) 0.2113(17) 0.045(6) Uiso 1 1 d . . . . . 
N1 N 0.37197(14) 0.33319(13) 0.21208(11) 0.0243(3) Uani 1 1 d . . . . . 
C1 C 0.33997(18) 0.41148(17) 0.19142(14) 0.0305(4) Uani 1 1 d . . . . . 
C2 C 0.4258(2) 0.52377(17) 0.20261(16) 0.0363(5) Uani 1 1 d . . . . . 
H2A H 0.393037 0.578660 0.203139 0.044 Uiso 1 1 calc R U . . . 
C3 C 0.5545(2) 0.56307(17) 0.21305(15) 0.0346(4) Uani 1 1 d . . . . . 
N3 N 0.61441(14) 0.50208(13) 0.23286(11) 0.0268(3) Uani 1 1 d . . . . . 
C4 C 0.2074(2) 0.3804(2) 0.15035(19) 0.0452(6) Uani 1 1 d . . . . . 
H4A H 0.191300 0.338050 0.080564 0.068 Uiso 1 1 calc R U . . . 
H4B H 0.194442 0.450421 0.158394 0.068 Uiso 1 1 calc R U . . . 
H4C H 0.150755 0.332602 0.185501 0.068 Uiso 1 1 calc R U . . . 
C5 C 0.6265(2) 0.6791(2) 0.1989(2) 0.0550(7) Uani 1 1 d . . . . . 
H5A H 0.690149 0.727831 0.256113 0.083 Uiso 1 1 calc R U . . . 
H5B H 0.569821 0.714907 0.191377 0.083 Uiso 1 1 calc R U . . . 
H5C H 0.666088 0.669868 0.140047 0.083 Uiso 1 1 calc R U . . . 
C6 C 0.27742(17) 0.21726(15) 0.18363(13) 0.0258(4) Uani 1 1 d . . . . . 
C7 C 0.26692(18) 0.14500(17) 0.08960(14) 0.0311(4) Uani 1 1 d . . . . . 
C8 C 0.1733(2) 0.03418(17) 0.06163(16) 0.0373(5) Uani 1 1 d . . . . . 
H8A H 0.166803 -0.015374 -0.001561 0.045 Uiso 1 1 calc R U . . . 
C9 C 0.09010(19) -0.00587(18) 0.12240(17) 0.0388(5) Uani 1 1 d . . . . . 
C10 C 0.10160(18) 0.06790(18) 0.21443(17) 0.0376(5) Uani 1 1 d . . . . . 
H10A H 0.043923 0.041970 0.256746 0.045 Uiso 1 1 calc R U . . . 
C11 C 0.19507(18) 0.17908(17) 0.24711(15) 0.0322(4) Uani 1 1 d . . . . . 
C12 C 0.3540(2) 0.1870(2) 0.02019(15) 0.0425(5) Uani 1 1 d . . . . . 
H12A H 0.351160 0.257000 0.011974 0.064 Uiso 1 1 calc R U . . . 
H12B H 0.328892 0.128072 -0.043482 0.064 Uiso 1 1 calc R U . . . 
H12C H 0.438534 0.203274 0.046862 0.064 Uiso 1 1 calc R U . . . 
C13 C -0.0097(2) -0.1268(2) 0.0912(2) 0.0569(7) Uani 1 1 d . . . . . 
H13A H -0.007502 -0.164609 0.023051 0.085 Uiso 1 1 calc R U . . . 
H13B H -0.091014 -0.124713 0.096773 0.085 Uiso 1 1 calc R U . . . 
H13C H 0.004610 -0.169301 0.133548 0.085 Uiso 1 1 calc R U . . . 
C14 C 0.2048(2) 0.2537(2) 0.34902(16) 0.0445(5) Uani 1 1 d . . . . . 
H14A H 0.285919 0.275593 0.386195 0.067 Uiso 1 1 calc R U . . . 
H14B H 0.139245 0.211464 0.381976 0.067 Uiso 1 1 calc R U . . . 
H14C H 0.195489 0.322750 0.345178 0.067 Uiso 1 1 calc R U . . . 
C15 C 0.74258(18) 0.54154(16) 0.21818(14) 0.0301(4) Uani 1 1 d . . . . . 
C16 C 0.8386(2) 0.60986(17) 0.29624(15) 0.0356(5) Uani 1 1 d . . . . . 
C17 C 0.9603(2) 0.64920(18) 0.27667(17) 0.0421(5) Uani 1 1 d . . . . . 
H17A H 1.025806 0.695958 0.329633 0.050 Uiso 1 1 calc R U . . . 
C18 C 0.9891(2) 0.62269(18) 0.18306(17) 0.0404(5) Uani 1 1 d . . . . . 
C19 C 0.8922(2) 0.55534(19) 0.10685(17) 0.0426(5) Uani 1 1 d . . . . . 
H19A H 0.910080 0.536970 0.041887 0.051 Uiso 1 1 calc R U . . . 
C20 C 0.76934(19) 0.51381(19) 0.12268(15) 0.0377(5) Uani 1 1 d . . . . . 
C21 C 0.8134(2) 0.6434(2) 0.39973(16) 0.0494(6) Uani 1 1 d . . . . . 
H21A H 0.757094 0.681592 0.402380 0.074 Uiso 1 1 calc R U . . . 
H21B H 0.891475 0.695746 0.443072 0.074 Uiso 1 1 calc R U . . . 
H21C H 0.775071 0.574763 0.421088 0.074 Uiso 1 1 calc R U . . . 
C22 C 1.1222(2) 0.6673(2) 0.1645(2) 0.0549(7) Uani 1 1 d . . . . . 
H22A H 1.168898 0.638590 0.200191 0.082 Uiso 1 1 calc R U . . . 
H22B H 1.159339 0.751143 0.187043 0.082 Uiso 1 1 calc R U . . . 
H22C H 1.124424 0.640926 0.094136 0.082 Uiso 1 1 calc R U . . . 
C23 C 0.6660(2) 0.4396(3) 0.03727(16) 0.0559(7) Uani 1 1 d . . . . . 
H23A H 0.614356 0.367997 0.050540 0.084 Uiso 1 1 calc R U . . . 
H23B H 0.701711 0.422393 -0.022535 0.084 Uiso 1 1 calc R U . . . 
H23C H 0.615011 0.480365 0.028580 0.084 Uiso 1 1 calc R U . . . 
P24 P 0.65225(6) 0.26967(5) 0.46571(4) 0.04360(16) Uani 1 1 d . . . . . 
C25 C 0.5196(3) 0.2315(3) 0.5311(2) 0.0792(11) Uani 1 1 d . . . . . 
H25A H 0.470564 0.273844 0.521950 0.119 Uiso 1 1 calc R U . . . 
H25B H 0.548782 0.250983 0.601074 0.119 Uiso 1 1 calc R U . . . 
H25C H 0.467977 0.149082 0.505390 0.119 Uiso 1 1 calc R U . . . 
C26 C 0.7448(2) 0.4154(2) 0.54452(18) 0.0536(6) Uani 1 1 d . . . . . 
H26A H 0.825028 0.446341 0.522017 0.080 Uiso 1 1 calc R U . . . 
H26B H 0.757978 0.414223 0.612200 0.080 Uiso 1 1 calc R U . . . 
H26C H 0.700803 0.463747 0.541534 0.080 Uiso 1 1 calc R U . . . 
C27 C 0.7398(4) 0.1985(3) 0.5097(3) 0.1087(16) Uani 1 1 d . . . . . 
H27A H 0.694102 0.115274 0.483140 0.163 Uiso 1 1 calc R U . . . 
H27B H 0.750676 0.220215 0.581501 0.163 Uiso 1 1 calc R U . . . 
H27C H 0.821267 0.222152 0.487984 0.163 Uiso 1 1 calc R U . . . 
P28 P 0.78382(5) 0.25340(5) 0.26156(6) 0.04690(17) Uani 1 1 d . . . . . 
C29 C 0.9253(2) 0.3774(2) 0.3267(3) 0.0750(10) Uani 1 1 d . . . . . 
H29A H 0.917764 0.447640 0.324585 0.112 Uiso 1 1 calc R U . . . 
H29B H 0.996188 0.372808 0.295467 0.112 Uiso 1 1 calc R U . . . 
H29C H 0.937807 0.378168 0.395084 0.112 Uiso 1 1 calc R U . . . 
C30 C 0.8363(3) 0.1388(2) 0.2536(3) 0.0737(9) Uani 1 1 d . . . . . 
H30A H 0.848338 0.130929 0.319054 0.111 Uiso 1 1 calc R U . . . 
H30B H 0.914766 0.157843 0.227205 0.111 Uiso 1 1 calc R U . . . 
H30C H 0.773708 0.066540 0.210258 0.111 Uiso 1 1 calc R U . . . 
C31 C 0.7991(3) 0.2594(3) 0.1344(3) 0.0800(10) Uani 1 1 d . . . . . 
H31A H 0.731146 0.193112 0.089004 0.120 Uiso 1 1 calc R U . . . 
H31B H 0.878529 0.258444 0.118658 0.120 Uiso 1 1 calc R U . . . 
H31C H 0.795628 0.329977 0.128191 0.120 Uiso 1 1 calc R U . . . 
P32 P 0.50437(5) 0.06366(4) 0.25973(4) 0.03260(13) Uani 1 1 d . . . . . 
C33 C 0.5525(3) -0.0371(2) 0.2985(3) 0.0684(9) Uani 1 1 d . . . . . 
H33A H 0.635203 -0.026260 0.281916 0.103 Uiso 1 1 calc R U . . . 
H33B H 0.493309 -0.115773 0.264721 0.103 Uiso 1 1 calc R U . . . 
H33C H 0.554668 -0.022950 0.369457 0.103 Uiso 1 1 calc R U . . . 
C34 C 0.4743(3) -0.0047(2) 0.1276(2) 0.0621(7) Uani 1 1 d . . . . . 
H34A H 0.427972 0.027484 0.095666 0.093 Uiso 1 1 calc R U . . . 
H34B H 0.425560 -0.087243 0.113736 0.093 Uiso 1 1 calc R U . . . 
H34C H 0.553181 0.009050 0.102385 0.093 Uiso 1 1 calc R U . . . 
C35 C 0.3466(2) 0.0097(2) 0.2872(2) 0.0559(7) Uani 1 1 d . . . . . 
H35A H 0.348360 0.028114 0.358351 0.084 Uiso 1 1 calc R U . . . 
H35B H 0.306129 -0.073504 0.257678 0.084 Uiso 1 1 calc R U . . . 
H35C H 0.300232 0.045471 0.260284 0.084 Uiso 1 1 calc R U . . . 
N40 N 0.4892(8) 0.5374(6) 0.5884(7) 0.0268(12) Uani 0.5 1 d . . P A -1 
C41 C 0.4965(15) 0.5145(10) 0.5055(14) 0.0200(15) Uani 0.5 1 d . . P A -1 
C42 C 0.5045(10) 0.4938(7) 0.4096(8) 0.0282(15) Uani 0.5 1 d . . P A -1 
H42A H 0.494002 0.551554 0.387523 0.034 Uiso 0.5 1 calc R U P A -1 
C51 C 0.8768(3) 0.9689(3) 0.4712(3) 0.0714(9) Uani 1 1 d . . . . . 
H51A H 0.791341 0.947185 0.451147 0.086 Uiso 1 1 calc R U . . . 
C52 C 0.9464(3) 0.9332(3) 0.4069(3) 0.0740(9) Uani 1 1 d . . . . . 
H52A H 0.909268 0.886653 0.341826 0.089 Uiso 1 1 calc R U . . . 
C53 C 1.0689(3) 0.9645(3) 0.4364(3) 0.0743(9) Uani 1 1 d . . . . . 
H53A H 1.116749 0.939436 0.391699 0.089 Uiso 1 1 calc R U . . . 
  
loop_ 
 _atom_site_aniso_label 
 _atom_site_aniso_U_11 
 _atom_site_aniso_U_22 
 _atom_site_aniso_U_33 
 _atom_site_aniso_U_23 
 _atom_site_aniso_U_13 
 _atom_site_aniso_U_12 
Fe1 0.02309(14) 0.02282(14) 0.03078(15) 0.00658(11) -0.00024(11) 0.01218(11) 
Al1 0.0251(3) 0.0239(3) 0.0181(3) 0.0062(2) 0.0033(2) 0.0131(2) 
N1 0.0268(8) 0.0268(8) 0.0226(8) 0.0067(6) 0.0029(6) 0.0149(6) 
C1 0.0337(10) 0.0335(10) 0.0288(10) 0.0085(8) 0.0010(8) 0.0194(8) 
C2 0.0427(12) 0.0321(10) 0.0417(12) 0.0137(9) -0.0011(9) 0.0222(9) 
C3 0.0434(12) 0.0291(10) 0.0321(11) 0.0123(8) -0.0001(9) 0.0141(9) 
N3 0.0314(8) 0.0272(8) 0.0225(8) 0.0089(6) 0.0024(6) 0.0121(7) 
C4 0.0376(12) 0.0427(12) 0.0621(15) 0.0173(11) -0.0055(11) 0.0236(10) 
C5 0.0541(15) 0.0398(13) 0.0764(18) 0.0344(13) 0.0015(13) 0.0145(11) 
C6 0.0254(9) 0.0277(9) 0.0271(9) 0.0069(7) -0.0019(7) 0.0151(7) 
C7 0.0340(10) 0.0324(10) 0.0281(10) 0.0064(8) -0.0024(8) 0.0171(8) 
C8 0.0418(12) 0.0317(10) 0.0334(11) 0.0022(9) -0.0076(9) 0.0159(9) 
C9 0.0302(10) 0.0333(11) 0.0488(13) 0.0115(10) -0.0108(9) 0.0107(9) 
C10 0.0248(10) 0.0413(11) 0.0487(13) 0.0198(10) 0.0043(9) 0.0117(9) 
C11 0.0262(9) 0.0377(11) 0.0350(11) 0.0101(9) 0.0041(8) 0.0160(8) 
C12 0.0520(14) 0.0429(12) 0.0266(11) 0.0032(9) 0.0057(10) 0.0181(10) 
C13 0.0469(14) 0.0350(12) 0.0736(18) 0.0144(12) -0.0161(13) 0.0043(11) 
C14 0.0391(12) 0.0496(13) 0.0407(13) 0.0087(10) 0.0159(10) 0.0162(10) 
C15 0.0317(10) 0.0280(9) 0.0278(10) 0.0111(8) 0.0028(8) 0.0077(8) 
C16 0.0393(11) 0.0289(10) 0.0311(11) 0.0100(8) 0.0004(9) 0.0061(9) 
C17 0.0347(11) 0.0336(11) 0.0433(13) 0.0091(9) -0.0066(10) 0.0017(9) 
C18 0.0338(11) 0.0310(10) 0.0503(13) 0.0117(10) 0.0045(10) 0.0075(9) 
C19 0.0386(12) 0.0442(12) 0.0367(12) 0.0099(10) 0.0091(10) 0.0097(10) 
C20 0.0339(11) 0.0409(11) 0.0303(11) 0.0105(9) 0.0034(9) 0.0075(9) 
C21 0.0545(14) 0.0419(13) 0.0281(11) 0.0029(9) -0.0028(10) 0.0010(11) 
C22 0.0337(12) 0.0453(13) 0.0727(18) 0.0080(12) 0.0084(12) 0.0090(10) 
C23 0.0395(13) 0.0806(19) 0.0268(11) 0.0085(12) 0.0046(10) 0.0082(12) 
P24 0.0558(4) 0.0352(3) 0.0370(3) 0.0096(2) -0.0158(3) 0.0184(3) 
C25 0.097(2) 0.0684(19) 0.0375(14) 0.0263(14) 0.0026(15) -0.0078(17) 
C26 0.0518(15) 0.0491(14) 0.0414(13) -0.0002(11) -0.0136(11) 0.0120(12) 
C27 0.174(4) 0.088(2) 0.075(2) 0.0060(19) -0.059(3) 0.083(3) 
P28 0.0301(3) 0.0345(3) 0.0808(5) 0.0136(3) 0.0135(3) 0.0199(2) 
C29 0.0286(13) 0.0561(16) 0.125(3) 0.0094(17) 0.0151(15) 0.0127(12) 
C30 0.0513(16) 0.0562(16) 0.128(3) 0.0236(18) 0.0212(17) 0.0384(14) 
C31 0.085(2) 0.089(2) 0.099(3) 0.042(2) 0.059(2) 0.058(2) 
P32 0.0326(3) 0.0238(2) 0.0418(3) 0.0078(2) -0.0028(2) 0.0140(2) 
C33 0.0560(16) 0.0361(13) 0.115(3) 0.0313(15) -0.0187(16) 0.0178(12) 
C34 0.080(2) 0.0404(13) 0.0532(16) -0.0056(12) -0.0051(14) 0.0251(13) 
C35 0.0369(12) 0.0338(12) 0.086(2) 0.0143(12) 0.0051(13) 0.0060(10) 
N40 0.041(2) 0.025(3) 0.027(2) 0.009(3) 0.0072(16) 0.025(3) 
C41 0.019(2) 0.013(5) 0.027(4) -0.001(5) 0.003(2) 0.011(3) 
C42 0.052(3) 0.027(4) 0.020(2) 0.007(3) 0.0067(19) 0.030(3) 
C51 0.0501(16) 0.0674(19) 0.113(3) 0.052(2) 0.0191(18) 0.0248(15) 
C52 0.074(2) 0.0628(19) 0.076(2) 0.0316(16) 0.0165(17) 0.0121(16) 
C53 0.071(2) 0.0597(18) 0.107(3) 0.0362(19) 0.044(2) 0.0325(16) 
  
_geom_special_details 
; 
 All esds (except the esd in the dihedral angle between two l.s. planes) 
 are estimated using the full covariance matrix.  The cell esds are taken 
 into account individually in the estimation of esds in distances, angles 
 and torsion angles; correlations between esds in cell parameters are only 
 used when they are defined by crystal symmetry.  An approximate (isotropic) 
 treatment of cell esds is used for estimating esds involving l.s. planes. 
; 
  
loop_ 
 _geom_bond_atom_site_label_1 
 _geom_bond_atom_site_label_2 
 _geom_bond_distance 
 _geom_bond_site_symmetry_2 
 _geom_bond_publ_flag 
Fe1 P28 2.1767(6) . ? 
Fe1 P32 2.1774(6) . ? 
Fe1 P24 2.1785(6) . ? 
Fe1 Al1 2.3641(6) . ? 
Al1 N3 1.9651(16) . ? 
Al1 N1 1.9728(15) . ? 
Al1 C42 2.024(9) . ? 
N1 C1 1.332(2) . ? 
N1 C6 1.445(2) . ? 
C1 C2 1.402(3) . ? 
C1 C4 1.514(3) . ? 
C2 C3 1.394(3) . ? 
C3 N3 1.341(2) . ? 
C3 C5 1.513(3) . ? 
N3 C15 1.443(2) . ? 
C6 C11 1.394(3) . ? 
C6 C7 1.404(3) . ? 
C7 C8 1.395(3) . ? 
C7 C12 1.504(3) . ? 
C8 C9 1.377(3) . ? 
C9 C10 1.387(3) . ? 
C9 C13 1.512(3) . ? 
C10 C11 1.399(3) . ? 
C11 C14 1.506(3) . ? 
C15 C16 1.396(3) . ? 
C15 C20 1.399(3) . ? 
C16 C17 1.394(3) . ? 
C16 C21 1.506(3) . ? 
C17 C18 1.382(3) . ? 
C18 C19 1.384(3) . ? 
C18 C22 1.512(3) . ? 
C19 C20 1.391(3) . ? 
C20 C23 1.516(3) . ? 
P24 C25 1.823(3) . ? 
P24 C26 1.830(2) . ? 
P24 C27 1.845(3) . ? 
P28 C29 1.826(3) . ? 
P28 C30 1.837(3) . ? 
P28 C31 1.851(3) . ? 
P32 C35 1.820(2) . ? 
P32 C34 1.825(3) . ? 
P32 C33 1.840(2) . ? 
N40 C41 1.16(2) . ? 
C41 C42 1.34(2) . ? 
C51 C53 1.354(5) 2_776 ? 
C51 C52 1.372(5) . ? 
C52 C53 1.363(5) . ? 
  
loop_ 
 _geom_angle_atom_site_label_1 
 _geom_angle_atom_site_label_2 
 _geom_angle_atom_site_label_3 
 _geom_angle 
 _geom_angle_site_symmetry_1 
 _geom_angle_site_symmetry_3 
 _geom_angle_publ_flag 
P28 Fe1 P32 97.75(2) . . ? 
P28 Fe1 P24 100.58(3) . . ? 
P32 Fe1 P24 98.96(2) . . ? 
P28 Fe1 Al1 122.41(2) . . ? 
P32 Fe1 Al1 124.28(2) . . ? 
P24 Fe1 Al1 108.37(2) . . ? 
N3 Al1 N1 91.36(7) . . ? 
N3 Al1 C42 92.7(3) . . ? 
N1 Al1 C42 97.0(3) . . ? 
N3 Al1 Fe1 122.09(5) . . ? 
N1 Al1 Fe1 120.93(5) . . ? 
C42 Al1 Fe1 124.6(2) . . ? 
C1 N1 C6 116.31(15) . . ? 
C1 N1 Al1 119.52(13) . . ? 
C6 N1 Al1 123.47(11) . . ? 
N1 C1 C2 122.68(17) . . ? 
N1 C1 C4 120.49(18) . . ? 
C2 C1 C4 116.79(17) . . ? 
C3 C2 C1 126.60(18) . . ? 
N3 C3 C2 122.96(18) . . ? 
N3 C3 C5 120.10(19) . . ? 
C2 C3 C5 116.92(19) . . ? 
C3 N3 C15 115.73(16) . . ? 
C3 N3 Al1 118.56(14) . . ? 
C15 N3 Al1 125.13(12) . . ? 
C11 C6 C7 120.48(18) . . ? 
C11 C6 N1 120.58(16) . . ? 
C7 C6 N1 118.90(17) . . ? 
C8 C7 C6 118.62(19) . . ? 
C8 C7 C12 120.85(18) . . ? 
C6 C7 C12 120.52(18) . . ? 
C9 C8 C7 122.3(2) . . ? 
C8 C9 C10 117.85(19) . . ? 
C8 C9 C13 121.5(2) . . ? 
C10 C9 C13 120.6(2) . . ? 
C9 C10 C11 122.3(2) . . ? 
C6 C11 C10 118.39(19) . . ? 
C6 C11 C14 121.88(18) . . ? 
C10 C11 C14 119.73(19) . . ? 
C16 C15 C20 120.02(19) . . ? 
C16 C15 N3 121.40(17) . . ? 
C20 C15 N3 118.53(17) . . ? 
C17 C16 C15 118.63(19) . . ? 
C17 C16 C21 119.80(19) . . ? 
C15 C16 C21 121.56(19) . . ? 
C18 C17 C16 122.4(2) . . ? 
C17 C18 C19 117.8(2) . . ? 
C17 C18 C22 121.0(2) . . ? 
C19 C18 C22 121.2(2) . . ? 
C18 C19 C20 121.9(2) . . ? 
C19 C20 C15 119.20(19) . . ? 
C19 C20 C23 120.2(2) . . ? 
C15 C20 C23 120.58(19) . . ? 
C25 P24 C26 99.35(14) . . ? 
C25 P24 C27 100.8(2) . . ? 
C26 P24 C27 97.91(15) . . ? 
C25 P24 Fe1 116.02(10) . . ? 
C26 P24 Fe1 116.81(9) . . ? 
C27 P24 Fe1 122.01(13) . . ? 
C29 P28 C30 99.76(14) . . ? 
C29 P28 C31 99.81(17) . . ? 
C30 P28 C31 96.60(15) . . ? 
C29 P28 Fe1 116.87(10) . . ? 
C30 P28 Fe1 123.73(10) . . ? 
C31 P28 Fe1 115.71(11) . . ? 
C35 P32 C34 99.64(14) . . ? 
C35 P32 C33 97.66(13) . . ? 
C34 P32 C33 98.58(14) . . ? 
C35 P32 Fe1 116.41(8) . . ? 
C34 P32 Fe1 116.93(10) . . ? 
C33 P32 Fe1 123.27(9) . . ? 
N40 C41 C42 176.6(10) . . ? 
C41 C42 Al1 142.1(6) . . ? 
C53 C51 C52 119.4(3) 2_776 . ? 
C53 C52 C51 119.9(3) . . ? 
C51 C53 C52 120.7(3) 2_776 . ? 
  
_refine_diff_density_max    0.521 
_refine_diff_density_min   -0.347 
_refine_diff_density_rms    0.054 
  
_shelx_res_file 
; 
TITL MRC2182 in P-1 
    MRC2182.res 
    created by SHELXL-2018/3 at 08:30:02 on 15-Nov-2021 
REM P-1 (#2 in standard setting) 
REM BS011 
CELL 0.71073  11.857769  13.285905  14.290250 105.0088  91.8663 113.0411 
ZERR    1.00   0.000275   0.000352   0.000367   0.0023   0.0020   0.0024 
LATT  1 
SFAC C H Al Fe N P 
UNIT 72 125 2 2 5 6 
TEMP -100 
  
L.S. 6 
OMIT     1  -1   1 
FMAP 2 
PLAN 10 
  
ACTA 
  
REM 'C66 H119 Al2 Fe2 N5 P6, C6 H6' 
REM C72 H125 Al2 Fe2 N5 P6 
  
RTAB FE-H FE1 H1A 
RTAB FE-H FE1 H1B 
RTAB FE-H FE1 H1C 
RTAB AL-H AL1 H1A 
RTAB AL-H AL1 H1B 
RTAB AL-H AL1 H1C 
RTAB MHM FE1 H1A AL1 
RTAB MHM FE1 H1B AL1 
RTAB MHM FE1 H1C AL1 
  
WGHT    0.046200    1.147200 
FVAR       6.12374 
FE1   4    0.610315    0.248562    0.310437    11.00000    0.02309    0.02282 = 
         0.03078    0.00658   -0.00024    0.01218 
AL1   3    0.531157    0.382557    0.295428    11.00000    0.02515    0.02393 = 
         0.01805    0.00619    0.00329    0.01311 
H1A   2    0.675439    0.376014    0.335562    11.00000    0.03650 
H1B   2    0.490842    0.255072    0.333512    11.00000    0.04186 
H1C   2    0.568188    0.256039    0.211262    11.00000    0.04525 
N1    5    0.371968    0.333191    0.212077    11.00000    0.02684    0.02678 = 
         0.02263    0.00673    0.00289    0.01492 
C1    1    0.339967    0.411479    0.191421    11.00000    0.03367    0.03351 = 
         0.02879    0.00847    0.00100    0.01937 
C2    1    0.425834    0.523768    0.202612    11.00000    0.04266    0.03206 = 
         0.04174    0.01368   -0.00111    0.02217 
AFIX  43 
H2A   2    0.393037    0.578660    0.203139    11.00000   -1.20000 
AFIX   0 
C3    1    0.554516    0.563069    0.213049    11.00000    0.04336    0.02910 = 
         0.03210    0.01232   -0.00011    0.01412 
N3    5    0.614414    0.502085    0.232861    11.00000    0.03138    0.02724 = 
         0.02252    0.00892    0.00241    0.01205 
C4    1    0.207434    0.380398    0.150350    11.00000    0.03758    0.04272 = 
         0.06208    0.01725   -0.00547    0.02356 
AFIX 137 
H4A   2    0.191300    0.338050    0.080564    11.00000   -1.50000 
H4B   2    0.194442    0.450421    0.158394    11.00000   -1.50000 
H4C   2    0.150755    0.332602    0.185501    11.00000   -1.50000 
AFIX   0 
C5    1    0.626484    0.679145    0.198900    11.00000    0.05407    0.03980 = 
         0.07640    0.03445    0.00147    0.01450 
AFIX 137 
H5A   2    0.690149    0.727831    0.256113    11.00000   -1.50000 
H5B   2    0.569821    0.714907    0.191377    11.00000   -1.50000 
H5C   2    0.666088    0.669868    0.140047    11.00000   -1.50000 
AFIX   0 
C6    1    0.277423    0.217257    0.183629    11.00000    0.02535    0.02769 = 
         0.02709    0.00685   -0.00191    0.01508 
C7    1    0.266918    0.144999    0.089597    11.00000    0.03396    0.03237 = 
         0.02814    0.00640   -0.00243    0.01706 
C8    1    0.173329    0.034181    0.061628    11.00000    0.04178    0.03172 = 
         0.03342    0.00223   -0.00756    0.01588 
AFIX  43 
H8A   2    0.166803   -0.015374   -0.001561    11.00000   -1.20000 
AFIX   0 
C9    1    0.090101   -0.005873    0.122397    11.00000    0.03018    0.03333 = 
         0.04879    0.01150   -0.01075    0.01065 
C10   1    0.101598    0.067899    0.214429    11.00000    0.02484    0.04132 = 
         0.04870    0.01983    0.00432    0.01174 
AFIX  43 
H10A  2    0.043923    0.041970    0.256746    11.00000   -1.20000 
AFIX   0 
C11   1    0.195073    0.179077    0.247113    11.00000    0.02624    0.03769 = 
         0.03504    0.01013    0.00406    0.01605 
C12   1    0.353960    0.186995    0.020190    11.00000    0.05202    0.04286 = 
         0.02664    0.00316    0.00572    0.01806 
AFIX 137 
H12A  2    0.351160    0.257000    0.011974    11.00000   -1.50000 
H12B  2    0.328892    0.128072   -0.043482    11.00000   -1.50000 
H12C  2    0.438534    0.203274    0.046862    11.00000   -1.50000 
AFIX   0 
C13   1   -0.009732   -0.126757    0.091198    11.00000    0.04686    0.03502 = 
         0.07364    0.01437   -0.01609    0.00434 
AFIX 137 
H13A  2   -0.007502   -0.164609    0.023051    11.00000   -1.50000 
H13B  2   -0.091014   -0.124713    0.096773    11.00000   -1.50000 
H13C  2    0.004610   -0.169301    0.133548    11.00000   -1.50000 
AFIX   0 
C14   1    0.204780    0.253745    0.349019    11.00000    0.03910    0.04962 = 
         0.04071    0.00872    0.01592    0.01622 
AFIX 137 
H14A  2    0.285919    0.275593    0.386195    11.00000   -1.50000 
H14B  2    0.139245    0.211464    0.381976    11.00000   -1.50000 
H14C  2    0.195489    0.322750    0.345178    11.00000   -1.50000 
AFIX   0 
C15   1    0.742580    0.541543    0.218175    11.00000    0.03169    0.02797 = 
         0.02779    0.01108    0.00282    0.00767 
C16   1    0.838638    0.609858    0.296236    11.00000    0.03928    0.02886 = 
         0.03110    0.00997    0.00041    0.00608 
C17   1    0.960309    0.649203    0.276666    11.00000    0.03472    0.03362 = 
         0.04333    0.00912   -0.00658    0.00171 
AFIX  43 
H17A  2    1.025806    0.695958    0.329633    11.00000   -1.20000 
AFIX   0 
C18   1    0.989132    0.622692    0.183061    11.00000    0.03376    0.03095 = 
         0.05034    0.01167    0.00447    0.00755 
C19   1    0.892183    0.555341    0.106852    11.00000    0.03864    0.04415 = 
         0.03666    0.00990    0.00907    0.00969 
AFIX  43 
H19A  2    0.910080    0.536970    0.041887    11.00000   -1.20000 
AFIX   0 
C20   1    0.769336    0.513806    0.122680    11.00000    0.03395    0.04090 = 
         0.03029    0.01049    0.00343    0.00754 
C21   1    0.813363    0.643420    0.399730    11.00000    0.05454    0.04192 = 
         0.02806    0.00291   -0.00277    0.00102 
AFIX 137 
H21A  2    0.757094    0.681592    0.402380    11.00000   -1.50000 
H21B  2    0.891475    0.695746    0.443072    11.00000   -1.50000 
H21C  2    0.775071    0.574763    0.421088    11.00000   -1.50000 
AFIX   0 
C22   1    1.122152    0.667259    0.164472    11.00000    0.03370    0.04531 = 
         0.07266    0.00798    0.00841    0.00900 
AFIX 137 
H22A  2    1.168898    0.638590    0.200191    11.00000   -1.50000 
H22B  2    1.159339    0.751143    0.187043    11.00000   -1.50000 
H22C  2    1.124424    0.640926    0.094136    11.00000   -1.50000 
AFIX   0 
C23   1    0.665969    0.439582    0.037269    11.00000    0.03952    0.08059 = 
         0.02682    0.00848    0.00460    0.00820 
AFIX 137 
H23A  2    0.614356    0.367997    0.050540    11.00000   -1.50000 
H23B  2    0.701711    0.422393   -0.022535    11.00000   -1.50000 
H23C  2    0.615011    0.480365    0.028580    11.00000   -1.50000 
AFIX   0 
P24   6    0.652251    0.269668    0.465708    11.00000    0.05577    0.03518 = 
         0.03703    0.00959   -0.01579    0.01839 
C25   1    0.519555    0.231480    0.531088    11.00000    0.09653    0.06842 = 
         0.03754    0.02627    0.00264   -0.00781 
AFIX 137 
H25A  2    0.470564    0.273844    0.521950    11.00000   -1.50000 
H25B  2    0.548782    0.250983    0.601074    11.00000   -1.50000 
H25C  2    0.467977    0.149082    0.505390    11.00000   -1.50000 
AFIX   0 
C26   1    0.744756    0.415418    0.544515    11.00000    0.05177    0.04906 = 
         0.04144   -0.00021   -0.01360    0.01201 
AFIX 137 
H26A  2    0.825028    0.446341    0.522017    11.00000   -1.50000 
H26B  2    0.757978    0.414223    0.612200    11.00000   -1.50000 
H26C  2    0.700803    0.463747    0.541534    11.00000   -1.50000 
AFIX   0 
C27   1    0.739840    0.198484    0.509744    11.00000    0.17402    0.08762 = 
         0.07520    0.00599   -0.05903    0.08262 
AFIX 137 
H27A  2    0.694102    0.115274    0.483140    11.00000   -1.50000 
H27B  2    0.750676    0.220215    0.581501    11.00000   -1.50000 
H27C  2    0.821267    0.222152    0.487984    11.00000   -1.50000 
AFIX   0 
P28   6    0.783819    0.253397    0.261561    11.00000    0.03006    0.03446 = 
         0.08080    0.01356    0.01354    0.01987 
C29   1    0.925281    0.377363    0.326723    11.00000    0.02855    0.05615 = 
         0.12502    0.00935    0.01513    0.01275 
AFIX 137 
H29A  2    0.917764    0.447640    0.324585    11.00000   -1.50000 
H29B  2    0.996188    0.372808    0.295467    11.00000   -1.50000 
H29C  2    0.937807    0.378168    0.395084    11.00000   -1.50000 
AFIX   0 
C30   1    0.836274    0.138817    0.253590    11.00000    0.05134    0.05619 = 
         0.12773    0.02358    0.02122    0.03837 
AFIX 137 
H30A  2    0.848338    0.130929    0.319054    11.00000   -1.50000 
H30B  2    0.914766    0.157843    0.227205    11.00000   -1.50000 
H30C  2    0.773708    0.066540    0.210258    11.00000   -1.50000 
AFIX   0 
C31   1    0.799076    0.259444    0.134390    11.00000    0.08523    0.08937 = 
         0.09866    0.04162    0.05851    0.05799 
AFIX 137 
H31A  2    0.731146    0.193112    0.089004    11.00000   -1.50000 
H31B  2    0.878529    0.258444    0.118658    11.00000   -1.50000 
H31C  2    0.795628    0.329977    0.128191    11.00000   -1.50000 
AFIX   0 
P32   6    0.504374    0.063663    0.259727    11.00000    0.03255    0.02385 = 
         0.04183    0.00781   -0.00282    0.01396 
C33   1    0.552515   -0.037107    0.298485    11.00000    0.05595    0.03609 = 
         0.11498    0.03125   -0.01867    0.01784 
AFIX 137 
H33A  2    0.635203   -0.026260    0.281916    11.00000   -1.50000 
H33B  2    0.493309   -0.115773    0.264721    11.00000   -1.50000 
H33C  2    0.554668   -0.022950    0.369457    11.00000   -1.50000 
AFIX   0 
C34   1    0.474288   -0.004674    0.127577    11.00000    0.07976    0.04039 = 
         0.05323   -0.00561   -0.00506    0.02508 
AFIX 137 
H34A  2    0.427972    0.027484    0.095666    11.00000   -1.50000 
H34B  2    0.425560   -0.087243    0.113736    11.00000   -1.50000 
H34C  2    0.553181    0.009050    0.102385    11.00000   -1.50000 
AFIX   0 
C35   1    0.346563    0.009710    0.287178    11.00000    0.03687    0.03375 = 
         0.08609    0.01431    0.00512    0.00600 
AFIX 137 
H35A  2    0.348360    0.028114    0.358351    11.00000   -1.50000 
H35B  2    0.306129   -0.073504    0.257678    11.00000   -1.50000 
H35C  2    0.300232    0.045471    0.260284    11.00000   -1.50000 
AFIX   0 
PART  -1 
N40   5    0.489232    0.537434    0.588391    10.50000    0.04086    0.02521 = 
         0.02655    0.00901    0.00719    0.02524 
C41   1    0.496537    0.514469    0.505451    10.50000    0.01947    0.01268 = 
         0.02726   -0.00106    0.00302    0.01057 
C42   1    0.504522    0.493788    0.409641    10.50000    0.05206    0.02675 = 
         0.01987    0.00725    0.00674    0.03045 
AFIX  43 
H42A  2    0.494002    0.551554    0.387523    10.50000   -1.20000 
AFIX   0 
PART   0 
C51   1    0.876841    0.968926    0.471222    11.00000    0.05013    0.06743 = 
         0.11332    0.05216    0.01911    0.02476 
AFIX  43 
H51A  2    0.791341    0.947185    0.451147    11.00000   -1.20000 
AFIX   0 
C52   1    0.946414    0.933178    0.406862    11.00000    0.07416    0.06284 = 
         0.07627    0.03157    0.01648    0.01213 
AFIX  43 
H52A  2    0.909268    0.886653    0.341826    11.00000   -1.20000 
AFIX   0 
C53   1    1.068906    0.964534    0.436402    11.00000    0.07149    0.05969 = 
         0.10650    0.03618    0.04448    0.03254 
AFIX  43 
H53A  2    1.116749    0.939436    0.391699    11.00000   -1.20000 
  
AFIX   0 
HKLF 4 
  
  
  
  
REM  MRC2182 in P-1 
REM wR2 = 0.1036, GooF = S = 1.029, Restrained GooF = 1.029 for all data 
REM R1 = 0.0392 for 7267 Fo > 4sig(Fo) and 0.0554 for all 9070 data 
REM 435 parameters refined using 0 restraints 
  
END 
  
WGHT      0.0459      1.1496 
  
REM Highest difference peak  0.521,  deepest hole -0.347,  1-sigma level  0.054 
Q1    1   0.7980  0.2010  0.1663  11.00000  0.05    0.52 
Q2    1   0.8783  0.2076  0.3668  11.00000  0.05    0.47 
Q3    1   0.3746 -0.0143  0.3310  11.00000  0.05    0.31 
Q4    1   0.7156  0.3553  0.5124  11.00000  0.05    0.30 
Q5    1   1.1851  0.7152  0.2238  11.00000  0.05    0.29 
Q6    1   0.6465  0.1441  0.5223  11.00000  0.05    0.28 
Q7    1   0.4244  0.3512  0.2618  11.00000  0.05    0.28 
Q8    1   0.2777  0.3322  0.3696  11.00000  0.05    0.27 
Q9    1   0.7187  0.2992  0.4367  11.00000  0.05    0.27 
Q10   1   0.6335 -0.0027  0.3346  11.00000  0.05    0.27 
; 
_shelx_res_checksum   62113 
  
_shelx_hkl_file 
; 
   0   0   2 781742. 3450.46   6 
   0   0  -2 784849. 2949.42  20 
   0   0   2 780406. 2949.43  20 
   0   0   2 526865. 3084.19  12 
   0   0  -2 781203. 3749.16  12 
   0   0   2 800335. 3467.10  10 
   0   0  -2 281344. 2392.41   7 
   0   0  -2 782338. 3470.80   6 
   0   0   2 766648. 3927.59   7 
   0   0  -2 789424. 3474.69  10 
   0   0  -2 758788. 2955.11   2 
   0   0   3 65608.1 1382.63   2 
   0   0  -3 67197.6 1526.40  10 
   0   0  -3 67175.7 1270.69  17 
   0   0  -3 68260.1 1211.51   9 
   0   0   3 66094.0 1520.42  10 
   0   0   3 67693.0 1617.63   8 
   0   0  -3 67074.2 1388.24  20 
   0   0  -3 67268.5 1685.28   7 
   0   0   3 65739.7 1407.31  19 
   0   0  -3 65902.5 1388.15   2 
   0   0  -3 68581.4 1531.60   6 
   0   0   3 71407.2 1722.48   7 
   0   0  -3 69713.1 1628.84  12 
   0   0   3 67109.3 1381.38  20 
   0   0   3 68027.0 1627.33  12 
   0   0   3 69455.9 1550.05   6 
   0   0   4 246747. 4198.90  10 
   0   0  -4 238862. 4174.41   6 
   0   0  -4 236379. 3947.18   2 
   0   0  -4 248500. 4360.96  12 
   0   0   4 244024. 4362.43  12 
   0   0   4 238941. 4294.16   8 
   0   0   4 234981. 3930.41  20 
   0   0  -4 246314. 3947.07  20 
   0   0  -4 246383. 4482.39   7 
   0   0   4 236769. 3976.19  19 
   0   0   4 241273. 4428.28  16 
   0   0  -4 243512. 4188.94  10 
   0   0  -4 247646. 3656.77   9 
   0   0  -4 237475. 3732.45  17 
   0   0   4 244190. 3967.42   2 
   0   0   4 244403. 4477.91   7 
   0   0   4 241697. 4198.53   6 
   0   0   5 132746. 2614.30   2 
   0   0  -5 129096. 2278.82   9 
   0   0   5 133010. 3131.46   7 
   0   0  -5 135594. 2597.38  20 
   0   0   5 134675. 3000.58   8 
   0   0  -5 133253. 2861.45   6 
   0   0   5 133672. 2609.44  20 
   0   0  -5 136988. 2633.75   2 
   0   0  -5 133755. 2373.97  17 
   0   0   5 134542. 2861.95  10 
   0   0  -5 126797. 2813.21  10 
   0   0   5 128682. 3078.56  16 
   0   0  -5 129636. 2998.40  12 
   0   0   5 134911. 2650.77  19 
   0   0  -5 130934. 3121.00   7 
   0   0   5 129910. 3021.73  12 
   0   0   6 2496.53 474.553   7 
   0   0   6 2896.41 391.924  19 
   0   0  -6 2316.17 356.116   6 
   0   0  -6 2530.00 395.770  10 
   0   0  -6 2627.47 353.331  20 
   0   0  -6 2173.35 470.371   7 
   0   0   6 2465.92 413.771  10 
   0   0   6 2818.34 370.801   2 
   0   0  -6 2666.57 349.690   2 
   0   0   6 1946.60 472.688  12 
   0   0   6 2491.06 332.368  20 
   0   0   6 2321.08 582.483  16 
   0   0   6 2294.30 448.531   8 
   0   0  -6 2587.98 281.909  17 
   0   0  -6 2898.77 263.562   9 
   0   0  -6 3732.80 547.787  12 
   0   0   7 22687.6 1001.63  20 
   0   0  -7 23819.5 790.987   9 
   0   0  -7 24304.3 852.418  17 
   0   0  -7 24050.1 1320.81  12 
   0   0  -7 24521.5 1051.25   2 
   0   0  -7 23730.9 1376.47   7 
   0   0   7 23362.2 1366.40  16 
   0   0  -7 23079.7 1185.84  10 
   0   0   7 23699.8 1290.58   8 
   0   0   7 23479.1 1041.51   2 
   0   0   7 24324.7 1206.97  10 
   0   0  -7 24046.4 1194.62   6 
   0   0   7 21897.1 1031.61  19 
   0   0   7 24318.5 1375.26   7 
   0   0   7 26253.2 1385.50  12 
   0   0  -7 24137.5 1031.22  20 
   0   0   8 17065.8 1082.37  10 
   0   0  -8 18688.3 964.054   2 
   0   0  -8 17580.1 749.384  17 
   0   0  -8 19098.3 1274.01  12 
   0   0   8 16598.2 887.173  20 
   0   0   8 15100.5 1100.61   8 
   0   0  -8 17461.8 1088.37   6 
   0   0  -8 16572.3 674.923   9 
   0   0   8 17777.0 1276.44  16 
   0   0  -8 17636.0 1117.12  10 
   0   0   8 17014.0 950.221  19 
   0   0  -8 16272.8 1222.51   7 
   0   0  -8 17223.1 915.347  20 
   0   0   8 17664.9 944.952   2 
   0   0   8 16663.3 1170.09  12 
   0   0   9 439.010 236.771   2 
   0   0   9 2050.19 648.759  16 
   0   0  -9 1244.77 491.843   7 
   0   0  -9 1677.75 447.310  10 
   0   0  -9 603.083 178.982  17 
   0   0  -9 844.010 164.642   9 
   0   0  -9 628.789 277.920   6 
   0   0   9 784.711 405.199   8 
   0   0  -9 995.922 289.297  20 
   0   0   9 935.169 269.405  20 
   0   0  -9 1200.48 305.694   2 
   0   0   9 683.142 331.802  10 
   0   0   9 840.202 485.170  12 
   0   0   9 860.140 260.792  19 
   0   0 -10 33239.4 1471.41   2 
   0   0  10 35956.2 1534.44  19 
   0   0  10 33856.3 1851.24   8 
   0   0 -10 36939.8 1502.77  20 
   0   0 -10 35230.0 1998.04   7 
   0   0  10 34639.4 1744.05  10 
   0   0 -10 34360.3 1162.56  17 
   0   0  10 32880.9 1432.41  20 
   0   0  10 34110.1 1914.45  12 
   0   0 -10 33579.9 1035.25   9 
   0   0  10 33841.6 1987.06  16 
   0   0 -11 2818.53 448.258   2 
   0   0  11 2351.42 581.189  10 
   0   0  11 2933.50 701.617  16 
   0   0  11 2545.39 428.483  20 
   0   0 -11 2489.38 265.545   9 
   0   0  11 1979.00 567.678   8 
   0   0 -11 2848.45 319.044  17 
   0   0 -11 2995.84 481.655  20 
   0   0 -11 2774.26 686.624   7 
   0   0  11 2049.88 515.490  12 
   0   0  11 2344.50 445.365  19 
   0   0  11 2164.64 447.894   4 
   0   0  12 18462.9 1551.38   8 
   0   0  12 16990.5 1561.67  16 
   0   0 -12 16190.9 1101.47   2 
   0   0  12 18350.1 1192.04  19 
   0   0  12 16324.4 1321.44  10 
   0   0 -12 17983.3 1145.37  20 
   0   0 -12 20268.1 1681.02   7 
   0   0  12 20109.5 1627.66  12 
   0   0  13 5046.91 1021.03  16 
   0   0 -13 6011.16 688.658  20 
   0   0  13 4675.78 640.917  19 
   0   0 -13 4997.24 958.892   7 
   0   0  13 3889.47 781.085   8 
   0   0  13 4344.20 760.791  10 
   0   0  13 5312.98 981.515  12 
   0   0  14 6874.52 1157.04  12 
   0   0  14 7711.83 1090.46   8 
   0   0 -14 8441.62 1259.21   7 
   0   0  14 5539.97 911.555  10 
   0   0  14 7080.12 1133.72  16 
   0   0  15 735.317 569.981  12 
   0   0  15-139.884 485.562   8 
   0   0 -15-785.149 667.929   7 
   0   0  15 195.846 646.641  16 
   0   0  16-946.824 886.077  16 
   0   0  16-828.156 689.898  12 
   0   0  16 268.609 537.706   8 
   0   0 -16 287.269 495.838   7 
   0   0  17 2466.95 803.325   8 
   0   0  18 4747.79 1074.22   8 
   0  -1  18 529.265 572.359   8 
   0  -1  17 426.178 593.256  12 
   0  -1  17-109.090 590.185   8 
   0  -1  16 3080.12 911.086   8 
   0  -1  16 1254.62 615.323  16 
   0   1 -16 3341.07 918.772   7 
   0  -1  16 2723.32 835.863  12 
   0  -1  15 898.696 596.892   8 
   0  -1  15 211.644 550.129  12 
   0  -1  15-1165.77 876.859  16 
   0   1 -15 121.079 615.409   7 
   0   1 -14 234.931 569.600   7 
   0  -1  14 1713.88 529.022  19 
   0  -1  14 1999.91 660.467  12 
   0  -1  14-151.558 578.741  16 
   0  -1  14 316.917 507.449   8 
   0   1 -13-240.122 288.052  20 
   0  -1  13-626.169 612.193   8 
   0  -1  13-525.021 687.677  16 
   0   1 -13-690.660 609.520   7 
   0  -1  13-576.685 530.651  12 
   0  -1  13-458.009 339.830  19 
   0   1 -12 4928.55 900.390   7 
   0  -1  12 3692.60 766.912  12 
   0  -1  12 3956.76 533.673  20 
   0  -1  12 3249.27 544.648  19 
   0  -1  12 3888.73 820.078   8 
   0  -1  12 2830.73 791.678  16 
   0   1 -12 3836.08 556.355  20 
   0  -1  11 18480.5 1460.84   8 
   0  -1  11 16240.7 1145.24  19 
   0   1 -11 16089.3 1116.55   2 
   0   1 -11 16546.9 1037.21  20 
   0  -1  11 19984.8 1577.15  16 
   0  -1  11 17441.7 1384.48  12 
   0   1 -11 17632.4 1469.81   7 
   0   1 -11 16615.8 845.502  17 
   0  -1  11 17195.4 1220.23  10 
   0  -1  11 16990.1 1042.63  20 
   0  -1  10 13935.3 1212.84   8 
   0   1 -10 13516.0 741.453  17 
   0   1 -10 15025.0 1059.51  10 
   0   1 -10 15847.4 1314.23   7 
   0  -1  10 14141.5 907.784  20 
   0  -1  10 14562.1 1194.19  12 
   0  -1  10 14108.1 1271.49  16 
   0  -1  10 13983.9 1024.42  19 
   0  -1  10 12878.0 1001.71  10 
   0   1 -10 14210.6 913.240  20 
   0   1 -10 14137.7 1068.06   6 
   0   1 -10 12762.0 943.274   2 
   0   1  -9 2837.13 622.978   7 
   0   1  -9 2680.93 417.483  20 
   0   1  -9 2588.26 320.819  17 
   0  -1   9 1882.18 511.302   8 
   0  -1   9 2441.98 472.324  10 
   0   1  -9 2612.55 472.067   6 
   0  -1   9 2989.51 602.627  12 
   0   1  -9 2408.73 430.254   2 
   0  -1   9 2032.43 597.298  16 
   0  -1   9 1974.85 348.120  20 
   0  -1   9 1901.51 397.983  19 
   0   1  -9 2613.69 458.753  10 
   0  -1   9 2016.44 435.682   2 
   0  -1   8 28311.1 1482.27  12 
   0  -1   8 31406.3 1648.64   7 
   0  -1   8 29803.4 1565.93   8 
   0   1  -8 31591.7 1433.36   6 
   0   1  -8 29495.0 1335.67   2 
   0  -1   8 29308.6 1195.99  20 
   0  -1   8 28944.9 1316.81   2 
   0  -1   8 30790.9 1655.88  16 
   0   1  -8 34093.1 1589.77  12 
   0  -1   8 29785.1 1373.47  19 
   0  -1   8 28096.1 1299.71  10 
   0   1  -8 30051.5 1345.19  10 
   0   1  -8 30142.4 1610.54   7 
   0   1  -8 30975.9 1241.40  20 
   0   1  -7 56648.6 2104.69   7 
   0  -1   7 58229.9 1854.72  19 
   0  -1   7 56889.4 1649.89  20 
   0  -1   7 54896.8 2100.52   7 
   0  -1   7 56922.6 1812.64   2 
   0  -1   7 58847.6 2166.42  16 
   0  -1   7 52455.6 1926.21  12 
   0   1  -7 57731.9 1799.46  10 
   0   1  -7 58466.7 1894.72   6 
   0   1  -7 58769.3 2006.00  12 
   0   1  -7 54939.5 1781.79   2 
   0  -1   7 58842.2 2126.52   8 
   0  -1   7 56209.0 1775.66  10 
   0   1  -7 60867.6 1700.11  20 
   0  -1   6 163775. 3778.57   8 
   0   1  -6 178356. 3502.64   2 
   0   1  -6 169433. 3371.19  10 
   0  -1   6 181405. 3929.01   7 
   0  -1   6 165232. 3228.90  20 
   0   1  -6 174711. 3864.92   7 
   0  -1   6 169035. 3506.49  19 
   0   1  -6 169628. 3634.69  12 
   0   1  -6 162527. 3488.60   6 
   0  -1   6 171181. 3862.24  16 
   0  -1   6 165522. 3455.01   2 
   0  -1   6 173946. 3664.32  12 
   0  -1   6 165421. 3346.29  10 
   0   1  -6 176631. 3280.82  20 
   0  -1   5 50896.5 1683.56   7 
   0   1  -5 51117.3 1515.96   2 
   0   1  -5 51732.1 1572.48  12 
   0  -1   5 52112.3 1423.15  10 
   0  -1   5 50507.8 1507.47   2 
   0  -1   5 49294.9 1341.05  20 
   0   1  -5 51693.0 1716.64   7 
   0   1  -5 49885.0 1402.33  10 
   0  -1   5 52847.1 1592.85  12 
   0  -1   5 49936.2 1722.98  16 
   0   1  -5 53704.9 1398.35  20 
   0  -1   5 51846.8 1104.19   9 
   0   1  -4 280764. 4494.89  20 
   0   1  -4 276641. 4698.43   2 
   0  -1   4 270312. 4663.55   2 
   0  -1   4 287988. 4923.27   7 
   0   1  -4 288471. 4485.07  10 
   0   1  -4 288605. 4929.05   7 
   0  -1   4 268569. 4470.71  20 
   0  -1   4 285708. 4166.82   9 
   0  -1   4 285551. 4475.38  10 
   0  -1   4 290911. 4714.91  12 
   0   1  -4 285978. 4701.62  12 
   0   1  -3 40947.3 952.022  10 
   0  -1   3 41757.2 1179.74   7 
   0  -1   3 40787.5 1124.30   2 
   0   1  -3 41999.6 1192.55   7 
   0  -1   3 38660.7 1001.76  20 
   0   1  -3 43730.5 1043.23  20 
   0   1  -3 40311.1 1050.43  12 
   0  -1   3 40966.6 1068.58  12 
   0   1  -3 40133.0 1124.71   2 
   0  -1   3 40655.1 870.795   9 
   0   1  -2 619.227 179.397   7 
   0  -1   2 1006.48 156.796  20 
   0  -1   2 993.797 147.543  12 
   0  -1   2-146.789 149.151   2 
   0   1  -2 1157.63 150.783  12 
   0  -1   2 1434.06 201.337   7 
   0   1  -2-94.3678 118.893   3 
   0   1  -2 794.095 187.248   2 
   0  -1  -1 568870. 2847.29  18 
   0   1   1 385716. 2199.77  13 
   0  -1  -1 585373. 2617.04   5 
   0  -1  -1 185057. 1670.48   4 
   0   1   1 445852. 2275.74  17 
   0   1   1 579332. 2917.06   4 
   0   1   1 567551. 2565.90  16 
   0  -1  -1 545552. 2523.58  17 
   0  -1  -1 578458. 3008.37   6 
   0  -1  -1 558938. 2658.20  13 
   0   1   1 578103. 3161.39  10 
   0   1   2 160870. 2671.11   8 
   0  -1  -2 171258. 2861.20   5 
   0  -1  -2 168915. 2629.72  17 
   0  -1  -2 169524. 2983.38  12 
   0   1   2 164455. 2977.89   7 
   0  -1  -2 161595. 2881.42   6 
   0   1   2 163971. 2624.43  17 
   0   1   2 164038. 2891.56   6 
   0   1   2 167625. 2835.23   4 
   0   1   2 161870. 2966.74  12 
   0   1   2 166602. 2967.55  10 
   0  -1  -2 169188. 2835.95   4 
   0  -1  -2 162595. 2971.79   7 
   0  -1  -2 167867. 2964.72  10 
   0  -1  -2 163051. 2684.38   8 
   0  -1  -2 164909. 2735.50  20 
   0   1   2 165793. 2861.93  16 
   0  -1  -2 164215. 2534.03  14 
   0  -1  -2 160189. 2846.28  18 
   0  -1  -2 163201. 2820.13  13 
   0  -1  -3 338266. 5580.13   7 
   0   1   3 332648. 5476.86  10 
   0  -1  -3 321491. 5506.92  12 
   0  -1  -3 336915. 5480.26  10 
   0   1   3 326326. 4800.46   2 
   0  -1  -3 339507. 4815.37   2 
   0   1   3 318773. 5526.67   7 
   0  -1  -3 340001. 5382.27  13 
   0   1   3 327140. 5195.97   8 
   0   1   3 337925. 5400.52   6 
   0   1   3 332257. 5436.31  16 
   0   1   3 342154. 5567.99  12 
   0   1   3 338679. 4957.52  17 
   0  -1  -3 337424. 4948.84  17 
   0  -1  -3 341699. 4833.01  19 
   0   1   3 335232. 4819.82  19 
   0  -1  -3 329096. 5373.58   6 
   0  -1  -3 326320. 5133.20  20 
   0   1   3 332097. 5289.16   4 
   0   1   4 166810. 2758.51   2 
   0   1   4 162126. 3026.79  20 
   0  -1  -4 168875. 2809.56  17 
   0  -1  -4 166486. 3525.72   7 
   0   1   4 171853. 2822.00  17 
   0  -1  -4 157558. 2742.72   2 
   0   1   4 166734. 2770.43  19 
   0  -1  -4 168080. 3055.39  20 
   0   1   4 165727. 3518.53   7 
   0  -1  -4 173991. 3427.18  10 
   0  -1  -4 171359. 3327.14   6 
   0   1   4 163431. 3388.54  10 
   0   1   4 165646. 3479.48  12 
   0  -1  -4 172500. 3496.35  12 
   0   1   4 169277. 3322.60   6 
   0   1   4 165815. 3198.04   8 
   0   1   4 169411. 3446.67  16 
   0   1   4 165848. 3201.08   4 
   0  -1  -5 121144. 2804.10   6 
   0   1   5 124337. 2838.70   6 
   0   1   5 117534. 2289.35  19 
   0   1   5 129544. 2766.21   4 
   0  -1  -5 126177. 2919.40  10 
   0   1   5 123973. 3089.65   7 
   0   1   5 116441. 2868.07  10 
   0   1   5 123347. 3001.74  16 
   0  -1  -5 121281. 2256.25  17 
   0   1   5 120899. 2770.22   8 
   0   1   5 122515. 3029.83  12 
   0   1   5 120724. 2530.29  20 
   0   1   5 115610. 2269.13   2 
   0  -1  -5 127190. 2313.42   2 
   0  -1  -5 122035. 2539.16  20 
   0  -1  -5 120819. 3061.16   7 
   0  -1  -5 119104. 2989.18  12 
   0  -1  -6 40.0114 222.028   6 
   0   1   6 745.861 351.066   8 
   0   1   6 343.559 604.005  16 
   0   1   6 494.819 209.964  19 
   0   1   6 406.458 332.600  10 
   0  -1  -6 256.494 305.559  12 
   0  -1  -6 537.991 371.563  10 
   0   1   6-400.396 438.924  12 
   0   1   6 176.796 223.683   4 
   0  -1  -6 22.6139 410.210   7 
   0   1   6 469.656 225.806  20 
   0   1   6 186.860 178.956   2 
   0  -1  -6 419.991 161.858  17 
   0   1   6 869.655 357.729   6 
   0   1   6 142.609 292.903   7 
   0  -1  -6 150.909 237.796  20 
   0  -1  -6 154.035 151.366   2 
   0   1   7 17137.6 816.798   2 
   0  -1  -7 17020.2 1203.56   7 
   0  -1  -7 20541.6 1199.77  10 
   0   1   7 20095.0 971.484  20 
   0   1   7 20273.8 1076.19   4 
   0   1   7 19599.3 1277.29   7 
   0   1   7 19891.0 874.380  19 
   0  -1  -7 19371.5 839.658   2 
   0  -1  -7 19224.3 1107.34   6 
   0  -1  -7 19304.2 960.496  20 
   0   1   7 17219.1 1067.17   8 
   0   1   7 18550.5 1222.18  12 
   0  -1  -7 19896.4 776.556  17 
   0   1   7 18693.8 1252.74  16 
   0   1   7 18377.7 1141.69  10 
   0   1   7 17748.7 1093.17   6 
   0   1   8 26144.7 1088.28  19 
   0   1   8 24496.8 1269.90   4 
   0  -1  -8 23655.1 1524.52   7 
   0   1   8 25753.7 1168.53  20 
   0  -1  -8 24856.3 1037.56   2 
   0  -1  -8 25844.9 1176.69  20 
   0   1   8 24354.1 1493.91  12 
   0   1   8 25865.0 1378.48   6 
   0   1   8 26161.3 1588.79  16 
   0   1   8 24219.0 1392.08  10 
   0  -1  -8 24590.9 1348.72   6 
   0   1   8 25397.1 1407.75   8 
   0  -1  -8 26501.9 939.160  17 
   0   1   8 22341.3 997.261   2 
   0  -1  -8 24825.3 947.721   9 
   0   1   9 800.477 515.225  12 
   0  -1  -9-278.534 436.533   7 
   0  -1  -9 666.824 176.887   9 
   0  -1  -9 484.292 205.318   2 
   0   1   9 224.353 411.384  16 
   0   1   9 958.748 295.276  19 
   0   1   9 75.5391 341.172  10 
   0  -1  -9 879.003 293.897  20 
   0  -1  -9 797.061 340.297   6 
   0   1   9 843.308 313.455   4 
   0  -1  -9 702.863 184.071  17 
   0   1   9 575.223 369.126   8 
   0  -1 -10 32734.1 1141.37   9 
   0  -1 -10 33684.2 1362.22   2 
   0   1  10 33173.3 1653.90   4 
   0  -1 -10 34854.3 1495.69  20 
   0   1  10 34165.1 1376.66  19 
   0   1  10 30780.7 1764.21   8 
   0  -1 -10 33385.3 1126.56  17 
   0   1  10 32520.0 1963.33  16 
   0   1  10 33468.2 1974.79  12 
   0   1  10 30212.5 1758.06  10 
   0  -1 -10 31425.8 1952.22   7 
   0   1  11 82.2703 217.308  19 
   0  -1 -11 516.483 181.148   9 
   0  -1 -11 786.463 305.197  20 
   0   1  11 32.3695 429.810  10 
   0   1  11 741.523 527.270  16 
   0   1  11 326.271 415.941   8 
   0   1  11 910.024 496.951  12 
   0  -1 -11 410.577 463.294   7 
   0  -1 -11 937.697 301.487   2 
   0  -1 -11 888.858 208.081  17 
   0   1  12 33743.3 2197.61  12 
   0   1  12 36701.8 1556.87  19 
   0  -1 -12 36410.0 2328.07   7 
   0  -1 -12 36580.0 1668.59  20 
   0   1  12 36478.2 2127.29   8 
   0   1  12 40547.2 2402.69  16 
   0   1  12 33888.2 2006.95  10 
   0   1  13 2817.86 629.918  10 
   0  -1 -13 4815.35 1019.91   7 
   0   1  13 4303.71 805.182   8 
   0   1  13 2153.72 649.002  16 
   0  -1 -13 4880.91 641.836  20 
   0   1  13 3923.93 921.911  12 
   0   1  14 6894.00 998.169  10 
   0   1  14 9228.45 1282.87  16 
   0  -1 -14 11528.8 1463.41   7 
   0   1  14 10207.6 1359.14  12 
   0   1  14 9073.28 1161.44   8 
   0  -1 -15 10604.1 1475.02   7 
   0   1  15 9470.44 1384.88  16 
   0   1  15 11514.0 1405.90   8 
   0   1  15 9582.34 1392.51  12 
   0   1  15 8968.10 1184.09  10 
   0   1  16 2045.71 754.247  16 
   0   1  16 3392.51 889.434   8 
   0  -1 -16 1884.64 731.096   7 
   0   1  16 3802.18 1043.06  12 
   0   1  17 11627.9 1498.22   8 
   0   1  18-368.597 580.433   8 
   0  -2  18 3216.66 913.208   8 
   0  -2  18 1672.54 740.132  12 
   0  -2  17-423.253 609.599   8 
   0  -2  17-1121.29 691.227  12 
   0   2 -17 130.596 588.484   7 
   0  -2  16 346.712 553.214  16 
   0  -2  16 898.236 506.007  12 
   0   2 -16 1511.98 787.933   7 
   0  -2  16 1706.15 761.592   8 
   0   2 -15 1372.98 672.270   7 
   0  -2  15 1189.94 464.261  19 
   0  -2  15 1035.63 677.761   8 
   0  -2  15 828.233 537.622  12 
   0  -2  15 370.120 622.397  16 
   0   2 -14 7881.56 1175.14   7 
   0  -2  14 6505.06 996.068  12 
   0  -2  14 9130.29 1314.08  16 
   0  -2  14 7557.46 946.630  19 
   0  -2  14 6998.44 1122.01   8 
   0  -2  13 5522.89 922.070  16 
   0  -2  13 5272.02 790.986  19 
   0  -2  13 6677.85 928.696  12 
   0  -2  13 6348.14 979.845   8 
   0   2 -13 5315.86 948.964   7 
   0  -2  12 2047.00 509.351  19 
   0   2 -12 3617.22 455.234  17 
   0  -2  12 3159.41 691.155  12 
   0   2 -12 2215.63 670.301   7 
   0  -2  12 2179.80 410.278  20 
   0  -2  12 3028.06 743.826  16 
   0  -2  12 2761.31 745.215   8 
   0   2 -11 16127.1 1096.39  10 
   0  -2  11 15191.6 1176.89  19 
   0   2 -11 14176.9 972.704  20 
   0  -2  11 15553.8 1382.34  16 
   0   2 -11 14878.1 1352.05   7 
   0  -2  11 16874.9 1303.46  12 
   0  -2  11 14383.5 985.165  20 
   0  -2  11 16991.5 1450.75   8 
   0   2 -10 1525.83 361.421  10 
   0  -2  10 2002.42 507.742  12 
   0  -2  10 1607.38 468.969  19 
   0   2 -10 1930.57 440.506   6 
   0  -2  10 1427.31 516.390   8 
   0   2 -10 1239.72 334.447  20 
   0  -2  10 1208.87 560.021  16 
   0  -2  10 647.243 251.106  20 
   0   2 -10 1061.23 477.261   7 
   0   2 -10 1061.71 347.842   2 
   0  -2   9 5066.82 529.724  20 
   0   2  -9 5070.23 663.120  12 
   0   2  -9 4952.87 606.834   2 
   0   2  -9 4759.59 532.328  10 
   0   2  -9 4361.74 531.668  20 
   0   2  -9 5078.78 602.411   6 
   0  -2   9 5286.18 804.339   8 
   0  -2   9 5476.94 811.188  16 
   0  -2   9 5312.15 698.464  19 
   0   2  -9 6904.89 849.691   7 
   0  -2   9 5316.16 679.404  12 
   0  -2   8 22070.2 1404.00   8 
   0  -2   8 21590.2 1330.51   7 
   0  -2   8 22030.6 766.003   9 
   0  -2   8 23672.8 1251.96   2 
   0   2  -8 21198.3 1164.62   6 
   0   2  -8 19192.9 1128.56   2 
   0   2  -8 19448.9 1008.49  20 
   0   2  -8 22348.6 1365.61   7 
   0  -2   8 20993.0 1193.82  12 
   0   2  -8 23080.3 1225.97  12 
   0   2  -8 22201.9 1048.46  10 
   0  -2   8 20412.5 1196.98  19 
   0  -2   8 20893.1 1024.92  20 
   0  -2   8 21267.8 1379.59  16 
   0   2  -7 47922.9 1731.35   2 
   0   2  -7 47306.6 1469.79  10 
   0  -2   7 47448.1 1210.29   9 
   0  -2   7 43824.9 1675.82   2 
   0  -2   7 49069.5 1969.89  16 
   0   2  -7 47818.5 1697.82  12 
   0  -2   7 46591.2 1664.22  12 
   0  -2   7 44711.0 1476.77  20 
   0   2  -7 46092.3 1859.54   7 
   0   2  -7 50566.8 1579.83  20 
   0  -2   7 46124.7 1858.06   7 
   0   2  -6 65778.4 1885.83  12 
   0   2  -6 68211.1 2145.19   7 
   0  -2   6 67087.4 1902.19  12 
   0   2  -6 67761.6 1681.65  10 
   0  -2   6 68762.4 2165.90  16 
   0  -2   6 67783.2 1791.92  20 
   0  -2   6 69451.6 2042.33   2 
   0  -2   6 68544.1 2139.61   7 
   0   2  -6 68799.5 2034.29   2 
   0  -2   6 64289.7 1486.63   9 
   0  -2   5 193176. 3823.60   7 
   0  -2   5 187278. 3147.58   9 
   0   2  -5 181526. 3699.47   2 
   0  -2   5 181866. 3445.19  12 
   0  -2   5 183591. 3722.67   2 
   0   2  -5 190401. 3216.14  10 
   0   2  -5 184805. 3781.47   7 
   0  -2   5 183593. 3424.82  20 
   0   2  -5 188166. 3463.43  12 
   0  -2   4 77036.9 1959.80   7 
   0   2  -4 76754.1 1687.98  12 
   0  -2   4 79223.3 1707.16  12 
   0   2  -4 78223.0 1532.96  10 
   0  -2   4 77277.9 1995.34   2 
   0  -2   4 77969.3 1800.04  20 
   0   2  -4 81957.0 2001.40   7 
   0   2  -4 79307.0 1939.51   3 
   0   2  -4 78811.2 1993.56   2 
   0  -2   3 262461. 4306.23   3 
   0   2  -3 264135. 4305.88   3 
   0  -2   3 264734. 4469.63   2 
   0  -2   3 255989. 4347.25   7 
   0   2  -3 262444. 4451.07   2 
   0   2  -3 251082. 3930.20  12 
   0  -2   3 266618. 3951.05  12 
   0   2  -2 80728.1 1730.98   2 
   0  -2   2 78716.0 1730.91   2 
   0   2  -2 68298.9 1533.32   3 
   0  -2   2 64133.7 1509.04   4 
   0  -2   2 78220.8 1600.56   3 
   0   2  -2 76640.0 1595.41   4 
   0   2  -1 82604.0 2973.21   3 
   0   2  -1 370131. 3847.59   2 
   0   2  -1 382469. 3883.09   4 
   0  -2   1 133780. 3167.36   4 
   0   2  -1 378573. 3629.81  11 
   0  -2   1 377209. 3744.95   3 
   0  -2   0 485.613 128.930   5 
   0   2   0 429.960 215.648   4 
   0   2   0 474.873 168.603  18 
   0   2   0 435.144 153.070  11 
   0   2   0 637.154 241.227   6 
   0   2   0 435.594 120.236   5 
   0  -2   0 388.953 161.296  13 
   0  -2   0 553.172 215.015   3 
   0  -2   0 422.008 221.846   4 
   0   2   0 1034.06 207.936  13 
   0  -2   0 512.670 169.440  11 
   0  -2  -1 1432.45 282.790   6 
   0   2   1 1416.80 290.701   6 
   0   2   1 1132.35 186.003  16 
   0   2   1 1650.09 278.238   4 
   0  -2  -1 2000.62 297.959   4 
   0  -2  -1 1521.47 233.845  13 
   0   2   1 1974.59 341.720  12 
   0   2   1 2445.73 330.549  17 
   0   2   1 1704.69 254.757  13 
   0   2   1 1903.08 231.368  14 
   0   2   1 1786.56 278.717  18 
   0  -2  -1 1720.95 267.571  18 
   0   2   1 1746.83 212.125   5 
   0  -2  -1 2363.75 233.169   5 
   0  -2  -2 17561.7 563.748   8 
   0  -2  -2 15910.9 472.964  19 
   0  -2  -2 16963.4 745.829  18 
   0   2   2 17399.1 773.687   4 
   0   2   2 16569.3 566.986  14 
   0  -2  -2 16292.9 774.716   6 
   0  -2  -2 16069.8 697.043  13 
   0  -2  -2 18259.6 851.779   7 
   0   2   2 15479.0 786.755  12 
   0   2   2 18157.0 775.586  18 
   0   2   2 16475.4 682.198  17 
   0  -2  -2 17360.6 698.557   5 
   0   2   2 18692.9 750.086  16 
   0   2   2 16822.6 804.286   6 
   0   2   2 18070.8 893.922  10 
   0  -2  -2 16824.0 767.560   4 
   0   2   2 16727.8 543.097   8 
   0  -2  -2 16780.4 571.638  14 
   0   2   2 17290.5 680.753   5 
   0   2   2 16827.0 715.015  13 
   0  -2  -3 903.854 268.447   6 
   0   2   3 729.739 265.518   4 
   0  -2  -3 943.512 304.377   5 
   0   2   3 940.126 350.346  16 
   0  -2  -3 744.525 128.536  19 
   0   2   3 608.625 239.990  17 
   0   2   3 1717.81 430.192  12 
   0  -2  -3 550.793 351.041   7 
   0  -2  -3 605.752 160.594  14 
   0  -2  -3 714.050 271.067  13 
   0  -2  -3 1599.36 366.589   4 
   0  -2  -3 1874.65 319.607  17 
   0   2   3 807.858 362.329   6 
   0  -2  -3 831.421 219.784   8 
   0   2   3 676.541 311.986  13 
   0   2   3 1098.78 245.701   8 
   0  -2  -3 972.330 311.893  18 
   0   2   3 591.705 302.902   7 
   0   2   3 1088.99 413.910  10 
   0  -2  -4 1267.32 320.818   5 
   0   2   4 1258.69 163.959  19 
   0  -2  -4 968.877 189.404  14 
   0  -2  -4 1697.73 285.980  17 
   0  -2  -4 1119.27 300.051  18 
   0   2   4 1190.46 275.484   8 
   0  -2  -4 1302.19 164.047  19 
   0   2   4 843.035 345.746   7 
   0   2   4 1244.33 423.273  16 
   0  -2  -4 1367.56 317.097  13 
   0   2   4 809.354 411.045  12 
   0   2   4 310.540 384.227  10 
   0  -2  -4 1069.92 306.548   6 
   0   2   4 1232.72 154.541   2 
   0  -2  -4 1087.14 470.736   7 
   0   2   4 1691.71 281.175  17 
   0   2   4 1347.08 321.639   4 
   0  -2  -4 1464.43 324.989  20 
   0   2   4 985.501 375.320   6 
   0   2   5 3927.95 435.105   8 
   0  -2  -5 3857.31 334.850  14 
   0  -2  -5 4580.45 545.313   6 
   0   2   5 5337.97 647.620  10 
   0   2   5 4107.54 480.618   4 
   0  -2  -5 3993.29 455.593  20 
   0  -2  -5 4905.28 409.745  17 
   0   2   5 4980.21 310.568   2 
   0   2   5 3845.63 287.064  19 
   0   2   5 4056.20 537.946   6 
   0   2   5 3829.00 368.839  17 
   0   2   5 5247.66 617.446  16 
   0  -2  -5 4070.35 526.670  13 
   0  -2  -5 4170.74 535.741  18 
   0   2   5 3592.33 582.387  12 
   0  -2  -5 3976.68 624.341   7 
   0   2   5 3865.77 560.061   7 
   0  -2  -5 3780.15 505.075   5 
   0  -2  -6 184643. 3718.37  20 
   0   2   6 183160. 3346.51  17 
   0   2   6 177142. 3074.60   2 
   0  -2  -6 176161. 4314.52   7 
   0   2   6 189178. 4236.01  16 
   0   2   6 184509. 4391.92   7 
   0  -2  -6 176011. 3322.51  14 
   0   2   6 185073. 3969.07   4 
   0  -2  -6 188459. 4154.40  18 
   0   2   6 181898. 4329.64  12 
   0  -2  -6 180000. 4051.77  13 
   0   2   6 179829. 4064.05   6 
   0   2   6 181578. 3811.47   8 
   0   2   6 179064. 4215.30  10 
   0   2   6 180145. 3110.80  19 
   0  -2  -6 186060. 4108.74   6 
   0  -2  -6 179072. 3347.83  17 
   0  -2  -6 187520. 3121.84   2 
   0  -2  -6 183991. 4127.98   5 
   0   2   7 12433.7 959.309   6 
   0  -2  -7 12366.2 669.796  17 
   0   2   7 13283.0 926.895   4 
   0  -2  -7 12896.3 599.462   2 
   0   2   7 12424.0 1046.66  16 
   0  -2  -7 12606.5 959.521   6 
   0   2   7 9630.47 897.831  10 
   0  -2  -7 12692.8 1106.17   7 
   0   2   7 11037.4 1027.51  12 
   0  -2  -7 12944.4 1013.66   5 
   0  -2  -7 11927.0 806.402  20 
   0   2   7 11311.0 854.281   8 
   0  -2  -7 12541.3 954.375  13 
   0   2   7 12245.7 613.080  19 
   0   2   7 11745.1 661.387  17 
   0   2   7 12386.5 595.074   2 
   0  -2  -8 31958.0 1377.28  20 
   0   2   8 26953.0 994.089   2 
   0   2   8 31755.3 1531.17   8 
   0   2   8 30265.1 1566.71   6 
   0  -2  -8 29329.3 1549.91   6 
   0  -2  -8 30139.4 1085.40  17 
   0   2   8 30523.9 1697.50  16 
   0  -2  -8 30529.2 1044.97   2 
   0  -2  -8 31635.7 1807.47   7 
   0  -2  -8 29394.3 1615.72  13 
   0   2   8 27816.7 1678.54  12 
   0   2   8 30881.4 1516.86   4 
   0   2   8 31099.8 1075.07  19 
   0   2   8 29347.4 1647.05  10 
   0   2   9 1890.21 461.035   6 
   0   2   9 2006.83 563.133  12 
   0  -2  -9 1951.97 636.215   7 
   0   2   9 2386.02 636.738  16 
   0   2   9 2982.99 354.682  19 
   0   2   9 2159.27 458.420   4 
   0   2   9 2979.04 559.215   8 
   0  -2  -9 2633.81 469.421  20 
   0  -2  -9 2496.85 321.222   2 
   0   2   9 3024.94 629.802  10 
   0  -2  -9 2734.48 345.411  17 
   0  -2 -10-6.34005 444.864   7 
   0   2  10 567.196 469.648  12 
   0  -2 -10 34.0255 154.539   2 
   0   2  10 344.944 332.381   6 
   0   2  10 416.582 384.334  10 
   0  -2 -10 349.674 201.650   9 
   0  -2 -10 509.858 214.160  17 
   0  -2 -10 267.204 254.850  20 
   0   2  10-196.684 397.537   8 
   0   2  10 239.858 178.154  19 
   0   2  10-231.704 598.441  16 
   0   2  11 88.0511 566.769  16 
   0   2  11 994.821 492.680  10 
   0   2  11 713.060 447.051   8 
   0   2  11 1062.79 577.361  12 
   0  -2 -11 966.750 241.422   9 
   0  -2 -11 1666.59 435.484  20 
   0   2  11 1076.67 287.764  19 
   0  -2 -11 851.586 608.878   7 
   0   2  12 4527.26 827.877   8 
   0  -2 -12 5246.37 667.100  20 
   0   2  12 4048.62 803.742  10 
   0   2  12 2383.90 702.526  16 
   0   2  12 4678.24 956.874  12 
   0  -2 -12 5885.43 1023.57   7 
   0   2  13 42617.0 2364.66   8 
   0   2  13 39459.9 2565.06  12 
   0  -2 -13 39325.3 2603.93   7 
   0   2  13 38848.9 2498.82  16 
   0   2  13 35351.6 2254.93  10 
   0   2  14 12248.7 1323.69   8 
   0   2  14 8673.93 1318.42  16 
   0  -2 -14 9745.46 1367.11   7 
   0   2  14 13305.1 1575.52  12 
   0   2  14 9961.18 1254.71  10 
   0   2  15 9.82156 540.048  16 
   0   2  15 2464.61 770.456   8 
   0   2  15 1893.20 645.527  10 
   0   2  15 1664.10 874.240  12 
   0  -2 -15 1586.27 832.811   7 
   0   2  16 2580.17 803.289   8 
   0   2  16 4360.73 951.542  10 
   0  -3  18-515.858 568.943  12 
   0  -3  18-9.39448 654.181   8 
   0  -3  17 793.384 745.271   8 
   0   3 -17 332.153 589.633   3 
   0  -3  17 371.694 482.539  12 
   0  -3  17-87.6670 601.059  16 
   0   3 -17 516.489 642.219   7 
   0   3 -16 1054.69 673.861   7 
   0  -3  16 807.710 604.811   8 
   0   3 -16 1137.01 590.411   3 
   0  -3  16-1183.32 866.339  16 
   0  -3  16-363.271 471.129  19 
   0  -3  16-259.739 420.955  12 
   0  -3  15 13112.6 1559.13   8 
   0  -3  15 11523.8 1257.17  19 
   0  -3  15 12756.3 1394.26  12 
   0  -3  15 11874.4 1492.19  16 
   0   3 -15 15027.5 1640.19   7 
   0   3 -15 10950.7 1412.23   3 
   0   3 -14 167.537 479.127   7 
   0  -3  14 336.618 500.145  16 
   0  -3  14-12.1194 517.822  12 
   0  -3  14 745.223 688.153   8 
   0  -3  14 174.670 406.365  19 
   0  -3  13 111.751 677.318  16 
   0  -3  13 36.4215 568.004   8 
   0   3 -13 137.502 489.437   7 
   0  -3  13 240.477 415.997  19 
   0  -3  13 591.338 419.356  12 
   0  -3  12 628.101 480.648   8 
   0   3 -12 230.108 433.499   7 
   0  -3  12 375.867 388.690  12 
   0  -3  12 542.553 524.539  16 
   0   3 -12 640.109 326.769  10 
   0  -3  12 62.6165 195.715  20 
   0  -3  12 405.025 435.265  19 
   0  -3  11 1855.52 549.217  16 
   0  -3  11 2676.76 472.626  20 
   0  -3  11 2893.44 631.200  19 
   0   3 -11 2408.01 682.277   7 
   0  -3  11 1976.99 627.533   8 
   0  -3  11 2914.15 577.244  12 
   0   3 -11 2257.69 420.456  10 
   0  -3  10 6316.84 908.952  16 
   0   3 -10 6595.52 614.717  10 
   0  -3  10 7818.61 823.404  12 
   0   3 -10 8421.01 835.412  12 
   0  -3  10 7876.79 991.488   8 
   0  -3  10 8599.07 904.687  19 
   0  -3  10 6727.00 662.230  20 
   0   3 -10 7676.25 890.265   7 
   0  -3  10 6635.38 470.814   9 
   0   3 -10 7040.46 767.944   6 
   0   3  -9 1901.47 332.385  10 
   0   3  -9 1510.95 391.442   3 
   0  -3   9 2293.67 487.694  12 
   0  -3   9 2370.67 581.016  16 
   0   3  -9 1695.66 410.009  12 
   0  -3   9 2228.64 540.724  19 
   0   3  -9 1761.09 539.485   7 
   0   3  -9 1108.54 353.678   2 
   0  -3   9 2073.05 375.949  20 
   0  -3   9 1823.01 605.030   8 
   0  -3   9 2032.18 297.712   9 
   0   3  -8-568.210 462.584   3 
   0  -3   8 203.435 446.712  16 
   0   3  -8 55.5029 210.634  12 
   0  -3   8-68.5643 204.060  20 
   0   3  -8-21.3505 331.880   7 
   0  -3   8 58.8311 273.450   7 
   0  -3   8-128.052 286.026  12 
   0   3  -8-503.605 321.736   2 
   0   3  -8-55.7194 211.164  10 
   0  -3   8 108.393 172.236   9 
   0  -3   7 6088.48 786.739  16 
   0   3  -7 4186.59 481.710  12 
   0   3  -7 4190.58 570.026   2 
   0  -3   7 4924.09 417.546   9 
   0   3  -7 4012.41 388.835  10 
   0  -3   7 4440.30 492.151  12 
   0   3  -7 4546.38 643.934   3 
   0  -3   7 3880.11 569.230   7 
   0  -3   7 5414.56 538.743  20 
   0  -3   7 4929.63 662.620   2 
   0   3  -7 4623.76 611.393   7 
   0  -3   6 123512. 2678.41  12 
   0   3  -6 127827. 3064.15   3 
   0  -3   6 128967. 3153.45   7 
   0  -3   6 129814. 3110.69  16 
   0   3  -6 123636. 2678.47  12 
   0   3  -6 126464. 3163.58   2 
   0   3  -6 125996. 3138.29   7 
   0  -3   6 129870. 2875.41  20 
   0   3  -6 130592. 2447.25  10 
   0  -3   6 125186. 3151.27   2 
   0   3  -5 7832.38 684.882   2 
   0  -3   5 8149.16 611.999  20 
   0   3  -5 8351.57 683.379   3 
   0   3  -5 8118.00 503.042  12 
   0  -3   5 8137.25 648.178   7 
   0  -3   5 8751.58 522.367  12 
   0  -3   5 9146.72 752.852   2 
   0   3  -4 17491.7 864.837   3 
   0  -3   4 17386.0 877.046   7 
   0   3  -4 17291.9 613.874  12 
   0  -3   4 17733.4 866.952   3 
   0  -3   4 17663.1 633.654  12 
   0   3  -4 18745.8 966.673   2 
   0  -3   4 18526.5 864.213   4 
   0   3  -3 6819.16 569.452   2 
   0  -3   3 7398.88 530.776   3 
   0   3  -3 7063.52 313.501  12 
   0   3  -3 6136.58 496.001   3 
   0  -3   3 7162.35 557.700   4 
   0   3  -3 7581.43 543.531   4 
   0   3  -2 4093.42 413.065   4 
   0  -3   2 4031.01 434.201   4 
   0  -3   2 4798.80 429.018   3 
   0   3  -2 4034.10 401.128   3 
   0   3  -2 3610.37 364.911  11 
   0   3  -1 431667. 6722.66   4 
   0  -3   1 429329. 6719.38   4 
   0   3  -1 434116. 6616.13  13 
   0  -3   1 427125. 6575.88   3 
   0   3  -1 430937. 6418.79  11 
   0   3  -1 423219. 6591.05   2 
   0   3  -1 421589. 6567.92   3 
   0  -3   1 425060. 6408.99  11 
   0  -3   0 122832. 2579.00   4 
   0  -3   0 129644. 1953.30  15 
   0   3   0 121272. 2514.91  18 
   0   3   0 120487. 2297.63  11 
   0   3   0 124519. 2591.90   4 
   0  -3   0 121727. 2499.06   3 
   0   3   0 116432. 2091.40   5 
   0  -3   0 123606. 2313.54  11 
   0  -3   0 114600. 2100.37   5 
   0  -3   0 116326. 2401.72  13 
   0   3   0 123951. 2430.21  13 
   0   3   0 123662. 2604.71   6 
   0  -3  -1 82099.4 2022.15   4 
   0   3   1 79624.3 1987.60   4 
   0   3   1 78520.9 1619.20   5 
   0  -3  -1 78183.9 1830.49  13 
   0   3   1 77333.6 1883.02  12 
   0   3   1 79073.9 1528.66  16 
   0   3   1 78790.7 1747.81  14 
   0  -3  -1 81956.4 1957.55  18 
   0  -3  -1 81173.0 1637.07   5 
   0  -3  -1 80265.7 1393.18   8 
   0   3   1 78030.2 2033.01   6 
   0  -3  -1 78116.7 2028.14   6 
   0   3   1 78043.5 1913.09  18 
   0   3   1 77527.3 1824.77  13 
   0  -3  -2 240524. 3611.84   8 
   0  -3  -2 230622. 4417.22   7 
   0  -3  -2 229479. 4130.80  13 
   0  -3  -2 233026. 4429.21   6 
   0   3   2 238787. 3883.55  14 
   0  -3  -2 247160. 4406.44   4 
   0   3   2 229472. 3927.16  16 
   0   3   2 232974. 4265.81  18 
   0   3   2 233218. 4141.55  13 
   0   3   2 233963. 4190.99  17 
   0  -3  -2 236144. 3976.20   5 
   0   3   2 235834. 3973.21   5 
   0  -3  -2 236101. 4280.43  18 
   0   3   2 232117. 3581.82   8 
   0   3   2 234768. 4511.89  10 
   0   3   2 239222. 4380.51  12 
   0   3   2 233554. 4411.98   6 
   0   3   2 233513. 4362.00   4 
   0  -3  -3 23137.9 652.993  19 
   0  -3  -3 23238.1 976.856   5 
   0   3   3 24171.8 1110.58   4 
   0  -3  -3 22922.5 760.219   8 
   0   3   3 23524.1 1182.46  12 
   0   3   3 23608.4 1069.84  18 
   0  -3  -3 23630.7 1131.72   6 
   0   3   3 22428.4 1115.58   6 
   0   3   3 23304.2 805.534  14 
   0  -3  -3 24015.3 1025.68  13 
   0  -3  -3 23229.7 1097.22   4 
   0   3   3 23051.5 952.773  17 
   0  -3  -3 23450.9 1189.72   7 
   0   3   3 24038.5 1214.92  10 
   0   3   3 23285.0 998.031  13 
   0  -3  -3 23209.9 804.004  14 
   0   3   3 22306.2 963.021  16 
   0  -3  -3 22291.7 1045.71  18 
   0   3   3 21519.7 756.651   8 
   0   3   4 6192.24 455.056   8 
   0  -3  -4 7570.85 666.395  18 
   0   3   4 6420.48 712.499  10 
   0   3   4 5842.58 275.945   2 
   0  -3  -4 6513.18 587.771  13 
   0  -3  -4 6202.66 636.081   6 
   0  -3  -4 5572.17 294.934  19 
   0  -3  -4 6450.59 719.955   7 
   0  -3  -4 5350.68 403.484  14 
   0  -3  -4 5556.32 635.030   4 
   0   3   4 6439.67 720.247  12 
   0   3   4 5959.57 587.439  16 
   0   3   4 6526.74 661.346   6 
   0   3   4 5697.35 507.459  17 
   0   3   4 6636.56 621.462   4 
   0  -3  -4 6239.13 569.668   5 
   0   3   4 5939.64 586.040  13 
   0  -3  -5 21537.1 1294.84   7 
   0   3   5 20428.7 937.735  17 
   0   3   5 20906.5 1145.13   4 
   0  -3  -5 23201.6 844.063  14 
   0  -3  -5 22431.5 1217.21   6 
   0  -3  -5 20840.4 1113.89   5 
   0   3   5 23636.7 1326.98   7 
   0   3   5 22363.2 1236.44   6 
   0  -3  -5 21297.1 635.214  19 
   0  -3  -5 23170.5 1209.06  18 
   0   3   5 20923.6 1272.04  10 
   0   3   5 20666.6 581.023   2 
   0  -3  -5 21613.6 1136.92  13 
   0   3   5 20246.9 935.871   8 
   0   3   5 22857.6 1189.94  16 
   0   3   5 22212.1 1317.52  12 
   0  -3  -5 22536.8 1084.81  20 
   0  -3  -6 16889.5 1247.29   7 
   0  -3  -6 18576.9 1168.66   6 
   0  -3  -6 18839.5 1143.89   5 
   0  -3  -6 16995.0 1085.79  13 
   0  -3  -6 18001.3 1010.35  20 
   0   3   6 19037.7 899.303  17 
   0  -3  -6 17449.1 766.903  14 
   0   3   6 15911.2 1185.00  10 
   0  -3  -6 17710.9 1130.21  18 
   0   3   6 19134.1 1310.92  12 
   0   3   6 17643.8 957.752   8 
   0   3   6 18810.0 1180.52   6 
   0   3   6 17208.0 1089.42   4 
   0   3   6 17674.5 562.318   2 
   0   3   6 18691.3 1183.34  16 
   0   3   7 117567. 3372.01  16 
   0   3   7 107045. 2035.29   2 
   0  -3  -7 113924. 2447.07  14 
   0  -3  -7 120423. 3328.06  13 
   0   3   7 116868. 3335.91   6 
   0  -3  -7 116660. 3592.05   7 
   0   3   7 114084. 3196.77   4 
   0   3   7 112886. 3460.32  10 
   0   3   7 114335. 3558.31  12 
   0  -3  -7 122208. 3391.61   6 
   0  -3  -7 112717. 3257.42   5 
   0  -3  -7 114049. 2957.78  20 
   0   3   7 114985. 2619.17  17 
   0  -3  -7 123211. 3412.10  18 
   0   3   7 120528. 2996.48   8 
   0   3   8 50898.6 1585.76  17 
   0   3   8 49994.5 2070.70   4 
   0  -3  -8 47419.9 1457.96  14 
   0  -3  -8 49303.9 1874.69  20 
   0   3   8 48508.6 2210.77  16 
   0  -3  -8 48522.1 2348.08   7 
   0   3   8 47579.2 2113.70   6 
   0   3   8 48972.0 1902.36   8 
   0   3   8 53151.3 2427.27  12 
   0   3   8 45678.3 2195.40  10 
   0   3   9 22483.4 1359.46   8 
   0   3   9 21779.3 1561.34  16 
   0  -3  -9 23761.6 1308.37  20 
   0   3   9 23349.5 1538.32   6 
   0   3   9 21529.9 796.744  19 
   0   3   9 21343.9 1565.34  10 
   0  -3  -9 21663.3 977.518  14 
   0   3   9 20711.7 1614.16  12 
   0  -3  -9 24213.0 1751.09   7 
   0   3  10 4635.14 369.413  19 
   0  -3 -10 4085.55 854.470   7 
   0   3  10 3126.45 712.412  12 
   0   3  10 2472.74 597.233  16 
   0  -3 -10 4734.81 476.412  14 
   0   3  10 4791.88 789.836   6 
   0   3  10 3197.78 588.601   8 
   0  -3 -10 3814.62 559.939  20 
   0   3  10 2962.80 723.864  10 
   0   3  11 16240.9 1380.91   6 
   0   3  11 15289.0 1480.54  16 
   0   3  11 17810.4 1362.14   8 
   0  -3 -11 18247.8 1226.38  20 
   0   3  11 15784.1 1525.63  12 
   0  -3 -11 15537.2 1566.94   7 
   0   3  11 15814.5 1467.23  10 
   0   3  12 22343.6 1864.46  16 
   0   3  12 24531.6 1681.52   8 
   0  -3 -12 25839.8 1481.96  20 
   0  -3 -12 27818.5 2143.53   7 
   0   3  12 22159.6 1940.34  12 
   0   3  12 25372.3 1927.10  10 
   0   3  13 2398.42 752.144  12 
   0   3  13 735.729 594.650  16 
   0   3  13 1449.08 596.231  10 
   0  -3 -13 2631.49 780.651   7 
   0   3  13 3027.21 692.722   8 
   0   3  14 6927.42 1015.57   8 
   0   3  14 7404.66 1233.82  12 
   0  -3 -14 6129.76 1128.31   7 
   0   3  14 5174.91 981.738  10 
   0   3  14 5125.28 1057.10  16 
   0   3  15 27.0501 502.695  12 
   0   3  15 66.3333 412.610   8 
   0   3  15-491.862 583.918  10 
   0   3  15 113.430 546.845  16 
   0   3  16-957.888 683.254  10 
   0  -4  18 5406.92 1041.88  12 
   0  -4  17 101.405 448.851  12 
   0  -4  17-985.737 837.304  16 
   0   4 -17 628.713 634.331   3 
   0   4 -17 230.229 560.628   7 
   0  -4  17 164.297 447.650  19 
   0  -4  17 370.703 567.053   8 
   0  -4  16 13355.9 1453.58  12 
   0   4 -16 13007.1 1560.43   3 
   0  -4  16 9982.46 1287.82  19 
   0  -4  16 12641.3 1559.42  16 
   0  -4  16 10983.8 1507.61   8 
   0   4 -16 10996.8 1451.06   7 
   0   4 -15 4338.09 941.754   3 
   0  -4  15 4519.69 812.479  19 
   0  -4  15 5023.59 854.739  12 
   0   4 -15 5364.98 1035.95   7 
   0  -4  15 5798.63 1046.04  16 
   0  -4  15 3433.62 889.148   8 
   0  -4  14 23472.5 1787.41  19 
   0  -4  14 22196.5 1900.71  16 
   0   4 -14 23318.9 1946.62   7 
   0  -4  14 22891.2 1684.87  12 
   0   4 -14 21508.2 1808.21   3 
   0  -4  14 20972.4 1886.25   8 
   0  -4  13 528.500 480.190  19 
   0   4 -13 735.185 597.490   7 
   0  -4  13 124.385 424.573  12 
   0  -4  13 469.131 649.463   8 
   0   4 -13 681.706 561.228   3 
   0  -4  13 237.610 495.151  16 
   0  -4  12 3779.38 644.246  12 
   0  -4  12 3149.57 811.704   8 
   0  -4  12 3154.22 524.060  20 
   0   4 -12 3755.83 516.438  10 
   0  -4  12 3682.29 749.114  19 
   0  -4  12 2867.62 734.984  16 
   0  -4  12 3174.24 363.370   9 
   0   4 -12 3550.86 770.063   7 
   0   4 -12 3174.14 716.109   3 
   0  -4  11 12951.1 1306.56   8 
   0  -4  11 11628.6 1144.30  19 
   0   4 -11 10505.0 1146.23   7 
   0  -4  11 10723.7 1151.60  16 
   0  -4  11 12807.4 730.083   9 
   0   4 -11 11142.2 803.542  10 
   0  -4  11 11296.5 921.516  20 
   0  -4  11 12567.3 1065.62  12 
   0   4 -11 11324.0 1115.62   3 
   0  -4  10 6357.77 526.720   9 
   0   4 -10 6937.03 586.150  10 
   0   4 -10 7535.80 952.292   7 
   0  -4  10 7679.60 1020.86   8 
   0   4 -10 6787.25 698.913  12 
   0   4 -10 7249.97 871.604   3 
   0  -4  10 7518.57 930.983  19 
   0  -4  10 7573.53 960.760  16 
   0  -4  10 6447.78 713.900  12 
   0  -4  10 6470.63 693.047  20 
   0   4  -9 78109.2 2776.60   7 
   0   4  -9 77141.3 2362.00  12 
   0   4  -9 82601.2 2773.93   3 
   0  -4   9 82940.9 2491.89  20 
   0  -4   9 84028.7 2432.37  12 
   0   4  -9 79593.5 2061.35  10 
   0  -4   9 77571.4 2758.28  16 
   0  -4   9 79316.7 2078.98   9 
   0   4  -8 38953.5 1261.26  10 
   0  -4   8 39816.4 1615.56  20 
   0   4  -8 40036.3 1495.22  12 
   0   4  -8 44732.9 1929.91   2 
   0  -4   8 41369.7 1405.54   9 
   0  -4   8 42745.7 1538.87  12 
   0  -4   8 45877.3 1931.14   7 
   0  -4   8 41597.4 1837.02  16 
   0   4  -8 39560.8 1777.05   3 
   0   4  -7 3201.77 396.944  12 
   0   4  -7 3792.83 592.953   2 
   0  -4   7 4349.23 598.558   7 
   0  -4   7 3810.38 533.516   4 
   0   4  -7 3943.21 359.844  10 
   0  -4   7 3592.41 642.672  16 
   0  -4   7 3420.32 470.885  20 
   0  -4   7 3656.78 420.953  12 
   0   4  -7 3517.83 557.645   3 
   0   4  -6 2176.23 290.151  12 
   0   4  -6 2066.41 427.724   3 
   0  -4   6 2156.81 303.275  12 
   0   4  -6 2645.78 470.501   2 
   0  -4   6 1584.22 396.686   7 
   0  -4   6 2218.80 393.695   4 
   0  -4   6 1762.14 358.986  20 
   0  -4   5 2561.40 289.970  12 
   0   4  -5 1969.52 410.015   3 
   0   4  -5 1988.58 237.667  12 
   0  -4   5 2168.12 375.680   7 
   0  -4   5 2096.38 384.340   3 
   0   4  -5 2587.29 426.683   2 
   0  -4   5 2094.11 412.168   4 
   0  -4   4 8131.43 669.746   4 
   0   4  -4 8682.66 384.078  12 
   0  -4   4 8009.62 619.536   3 
   0   4  -4 7700.80 631.833   3 
   0   4  -4 8107.51 693.061   2 
   0   4  -3 46282.6 1533.66   4 
   0   4  -3 45978.9 1476.81   3 
   0  -4   3 47896.9 1567.53   4 
   0  -4   3 47918.1 1495.45   3 
   0   4  -3 46150.8 1603.68   2 
   0  -4   2 22655.6 976.928   3 
   0   4  -2 23435.3 1056.25   2 
   0   4  -2 23200.7 924.498  11 
   0   4  -2 21427.1 972.628   3 
   0   4  -2 23101.5 1045.84   4 
   0  -4   2 22740.3 1060.46   4 
   0   4  -1 48272.7 1511.85  13 
   0  -4   1 49081.1 1503.40   3 
   0  -4   1 47509.3 1351.76  11 
   0   4  -1 47603.2 1490.17   3 
   0  -4   1 48181.8 1605.51   4 
   0   4  -1 47677.9 1193.06   5 
   0   4  -1 47969.8 942.339  15 
   0   4  -1 48127.4 1347.07  11 
   0   4  -1 49248.2 1592.42   4 
   0   4  -1 48058.8 1475.71   2 
   0   4   0 282678. 5139.04   4 
   0  -4   0 282842. 5030.81   3 
   0   4   0 281948. 5185.04   6 
   0  -4   0 279826. 4718.51  11 
   0  -4   0 290254. 4174.42  15 
   0   4   0 275843. 5015.34  18 
   0   4   0 283374. 4914.27  13 
   0  -4   0 283614. 5134.42   4 
   0   4   0 273510. 4405.16   5 
   0  -4   0 282123. 4899.88  13 
   0  -4   0 281583. 4435.76   5 
   0  -4  -1 86105.1 1838.45   5 
   0  -4  -1 82081.3 2292.49   4 
   0   4   1 85747.6 2118.65  13 
   0  -4  -1 88579.3 2302.40   3 
   0  -4  -1 87611.9 2255.03  18 
   0   4   1 86086.1 2321.95   4 
   0  -4  -1 86251.1 1561.03   8 
   0  -4  -1 86256.4 2048.82  11 
   0   4   1 85796.4 2157.60  12 
   0   4   1 90059.6 2266.72  18 
   0   4   1 85784.6 1660.52  16 
   0  -4  -1 79942.8 1709.93  15 
   0   4   1 84778.1 2036.30  14 
   0  -4  -1 84613.7 2119.57  13 
   0   4   1 85068.6 2357.43   6 
   0   4   1 85669.7 1831.44   5 
   0  -4  -2 3390.51 529.706   6 
   0  -4  -2 3374.30 520.328   4 
   0   4   2 3447.56 514.998  12 
   0   4   2 2462.60 428.020   4 
   0  -4  -2 2949.03 403.086  13 
   0  -4  -2 2980.03 244.506   8 
   0   4   2 2776.80 339.965  16 
   0   4   2 3162.38 417.446  13 
   0   4   2 4131.86 544.574  18 
   0   4   2 4298.99 657.870  10 
   0  -4  -2 3145.92 448.859  18 
   0   4   2 3258.35 489.321  17 
   0   4   2 3062.51 365.340   5 
   0  -4  -2 3568.49 380.517   5 
   0   4   2 3352.58 374.214  14 
   0   4   2 3703.23 566.233   6 
   0  -4  -3 13185.6 746.178   5 
   0  -4  -3 12896.5 804.278  13 
   0  -4  -3 13392.4 958.680   7 
   0   4   3 13672.9 752.845  16 
   0   4   3 13322.1 907.099   4 
   0   4   3 12140.0 545.186   8 
   0  -4  -3 13025.9 875.592  18 
   0   4   3 14539.8 917.310  18 
   0   4   3 15036.1 1042.89  10 
   0  -4  -3 13244.4 909.049   4 
   0   4   3 13445.7 835.969  13 
   0   4   3 11947.2 785.423  17 
   0  -4  -3 13748.0 571.459   8 
   0  -4  -3 12832.6 925.984   6 
   0   4   3 12443.9 940.026   6 
   0   4   3 12083.8 914.388  12 
   0   4   3 12164.3 653.447  14 
   0   4   3 11913.3 727.155   5 
   0  -4  -4 19837.6 1140.63  18 
   0   4   4 20192.6 1204.05   6 
   0  -4  -4 18992.0 1139.42   4 
   0   4   4 18685.5 987.557  17 
   0  -4  -4 18922.1 1175.29   6 
   0   4   4 20112.5 845.520  14 
   0   4   4 18839.3 1240.01  10 
   0   4   4 20629.9 1163.33  18 
   0   4   4 21443.0 1113.96  13 
   0   4   4 22923.9 1236.09   4 
   0  -4  -4 20953.0 654.059  19 
   0   4   4 20961.8 1249.83  12 
   0  -4  -4 17619.0 1171.57   7 
   0   4   4 20615.9 806.607   8 
   0  -4  -4 20343.8 1031.18   5 
   0  -4  -4 20776.3 849.326  14 
   0   4   4 20260.2 1024.09  16 
   0  -4  -4 19616.2 1072.29  13 
   0  -4  -4 21978.3 843.283   8 
   0   4   4 19800.8 591.004   2 
   0   4   5 100072. 2574.99  17 
   0  -4  -5 104051. 1834.62  19 
   0   4   5 108197. 3019.90   4 
   0  -4  -5 104588. 2964.95  18 
   0  -4  -5 102347. 2775.01  20 
   0  -4  -5 106561. 2807.43   5 
   0   4   5 101424. 2331.79   8 
   0   4   5 108569. 3210.36  12 
   0   4   5 101849. 3184.40  10 
   0  -4  -5 106886. 3078.44   6 
   0   4   5 105292. 2829.77  16 
   0  -4  -5 103828. 3182.05   7 
   0  -4  -5 96989.5 2899.78   4 
   0  -4  -5 98192.9 2212.63  14 
   0   4   5 104662. 3082.34   6 
   0  -4  -5 104415. 2842.23  13 
   0  -4  -6 13263.5 976.894   5 
   0  -4  -6 13112.2 941.924  20 
   0  -4  -6 12580.9 446.775  19 
   0  -4  -6 12215.9 1024.03   6 
   0   4   6 10947.7 1053.24  12 
   0   4   6 13794.2 1032.29   4 
   0   4   6 14194.0 825.116   8 
   0  -4  -6 12091.5 655.898  14 
   0   4   6 13377.9 847.695  17 
   0   4   6 11866.0 1084.13  10 
   0  -4  -6 12657.5 1104.47   7 
   0  -4  -6 12257.6 975.188  18 
   0  -4  -6 12781.5 965.116  13 
   0   4   6 13067.2 1003.04  16 
   0   4   6 12083.4 1021.93   6 
   0   4   7 4444.40 722.791  12 
   0  -4  -7 4274.29 396.828  14 
   0   4   7 5061.21 716.505   6 
   0   4   7 3797.91 599.522  16 
   0   4   7 4781.62 551.749   8 
   0  -4  -7 4658.27 619.882  13 
   0  -4  -7 5202.16 639.092  20 
   0   4   7 3362.77 658.762  10 
   0   4   7 4637.92 525.122  17 
   0  -4  -7 4991.79 798.548   7 
   0  -4  -8 39522.3 1766.17  20 
   0   4   8 40007.1 2153.56  10 
   0   4   8 41749.7 1706.32   8 
   0   4   8 35437.2 1442.37  17 
   0  -4  -8 41627.0 2230.33   7 
   0  -4  -8 36982.4 1256.49  14 
   0   4   8 36878.3 1976.05   6 
   0   4   8 42028.0 2043.36  16 
   0   4   8 40516.5 2201.63  12 
   0  -4  -9 2384.47 500.585  20 
   0   4   9 2237.00 482.911   8 
   0  -4  -9 2465.65 649.527   7 
   0  -4  -9 1975.99 305.898  14 
   0   4   9 2191.83 633.201  10 
   0   4   9 1127.66 589.937  12 
   0   4   9 1944.50 552.941   6 
   0   4   9 1691.80 530.820  16 
   0   4   9 2387.35 414.686  17 
   0  -4 -10 719.244 364.596  20 
   0   4  10 577.053 342.783   8 
   0   4  10 601.936 469.570  10 
   0  -4 -10 537.098 587.955   7 
   0   4  10 181.626 482.420  16 
   0   4  10 184.782 512.107  12 
   0   4  10-77.5205 431.215   6 
   0   4  11 12507.3 1436.83  12 
   0   4  11 10860.0 1223.84   6 
   0   4  11 9521.42 1227.94  10 
   0   4  11 10098.0 1234.69  16 
   0  -4 -11 8824.06 1245.74   7 
   0  -4 -11 9049.70 929.829  20 
   0   4  11 11957.1 1129.60   8 
   0   4  12 158.214 541.388  12 
   0   4  12-1297.39 832.328  16 
   0   4  12 370.346 433.273  10 
   0   4  12-226.110 339.800   8 
   0   4  12 479.697 472.044   6 
   0  -4 -12 352.585 541.757   7 
   0  -4 -12 99.2697 329.653  20 
   0   4  13 5184.11 1083.98  12 
   0   4  13 4212.16 778.853   8 
   0   4  13 6239.92 1006.52   6 
   0   4  13 6937.61 1138.49  16 
   0   4  13 5162.73 1041.02  10 
   0  -4 -13 5683.95 1107.06   7 
   0  -4 -14 1581.33 656.934   7 
   0   4  14 2407.78 753.866  10 
   0   4  14 2162.04 703.577  16 
   0   4  14 2707.68 968.696  12 
   0   4  15 1378.31 713.549  10 
   0   4  15-76.3940 634.344  16 
   0  -5  18 991.135 655.868  19 
   0   5 -17 9443.67 1391.30   3 
   0  -5  17 7910.04 1358.35   8 
   0  -5  17 9555.37 1451.37  16 
   0  -5  17 9982.81 1326.51  19 
   0  -5  17 9685.81 1255.83  12 
   0  -5  16 3422.44 963.402   8 
   0   5 -16 3533.64 955.083   3 
   0  -5  16 4280.17 861.100  19 
   0  -5  16 2979.12 935.602  16 
   0  -5  16 3115.48 719.601  12 
   0  -5  15 30578.8 2354.96   8 
   0  -5  15 32368.0 2212.28  19 
   0   5 -15 27458.4 2133.05   3 
   0  -5  15 29214.0 2238.43  16 
   0  -5  15 33451.6 2052.65  12 
   0  -5  14 530.988 497.112  19 
   0   5 -14 1688.83 730.626   3 
   0  -5  14 282.633 640.937  16 
   0  -5  14 734.809 666.990   8 
   0  -5  14 694.460 484.482  12 
   0   5 -13 16129.8 1466.53   3 
   0  -5  13 14126.0 1416.88  19 
   0  -5  13 14688.1 1499.50   8 
   0  -5  13 12406.6 1353.73  16 
   0  -5  13 13571.3 1214.83  12 
   0  -5  13 13017.8 790.976   9 
   0   5 -12 10251.9 760.325  10 
   0  -5  12 10096.5 1168.68  19 
   0  -5  12 11940.6 773.887   9 
   0   5 -12 10780.8 1166.34   3 
   0  -5  12 12392.5 1057.30  12 
   0  -5  12 12974.3 1327.95  16 
   0  -5  12 11374.0 1294.45   8 
   0  -5  11 1095.85 392.608  12 
   0  -5  11 1200.40 513.420  16 
   0   5 -11 1140.72 358.124  12 
   0   5 -11 703.301 216.524  10 
   0   5 -11 330.896 453.590   3 
   0   5 -11 1031.85 180.952   1 
   0  -5  11 605.694 552.603   8 
   0  -5  11 622.359 595.929  19 
   0  -5  11 870.441 396.781   4 
   0  -5  11 1057.23 279.858   9 
   0   5 -10 128.443 82.5513   1 
   0  -5  10 175.469 231.207   9 
   0   5 -10 230.130 97.3883   1 
   0  -5  10 309.582 234.250  20 
   0  -5  10-14.8321 393.749  16 
   0  -5  10-15.6853 288.294   4 
   0   5 -10 386.827 200.618  10 
   0   5 -10-217.137 415.232   3 
   0  -5  10-45.9742 254.548  12 
   0   5 -10 550.930 345.648  12 
   0   5  -9 9695.27 606.108  10 
   0  -5   9 8744.29 791.845   4 
   0   5  -9 10158.9 936.186   3 
   0  -5   9 9696.62 959.826  16 
   0  -5   9 7748.56 769.016  20 
   0  -5   9 8444.75 692.638  12 
   0  -5   9 9731.35 742.866   9 
   0   5  -9 9195.44 717.098  12 
   0   5  -8 1243.74 284.562  12 
   0   5  -8 1191.04 423.487   3 
   0  -5   8 1186.95 281.381  12 
   0   5  -8 1211.92 223.993  10 
   0  -5   8 1141.58 371.656   4 
   0  -5   8 1380.63 374.601  20 
   0  -5   8 1336.80 453.734  16 
   0  -5   7 106015. 2325.87  12 
   0   5  -7 110558. 3023.83   3 
   0   5  -7 103333. 2308.74  12 
   0  -5   7 108144. 2980.98  20 
   0  -5   7 103052. 2833.88   4 
   0  -5   7 108353. 2896.55  16 
   0  -5   7 106723. 3074.15   7 
   0  -5   6 4949.34 609.533  16 
   0   5  -6 3645.37 329.088  12 
   0  -5   6 3990.32 530.821   3 
   0  -5   6 3700.04 509.691   4 
   0  -5   6 5096.08 616.958   7 
   0   5  -6 4535.80 644.743   2 
   0   5  -6 4611.77 607.381   3 
   0   5  -5 29036.7 1318.05   3 
   0  -5   5 28938.9 1330.83   4 
   0   5  -5 26926.2 802.175  12 
   0   5  -5 30427.0 1482.08   2 
   0  -5   5 27857.5 1289.29   3 
   0   5  -4 60572.7 2066.24   2 
   0   5  -4 60199.4 1885.79   3 
   0  -5   4 57467.6 1852.34   3 
   0   5  -4 56687.2 1192.51  12 
   0  -5   4 55923.0 1889.35   4 
   0  -5   4 56038.2 1178.31   1 
   0   5  -4 58058.4 1920.22   4 
   0   5  -3 168.443 238.007  11 
   0   5  -3 407.684 264.241   2 
   0   5  -3-196.933 302.989   3 
   0   5  -3 663.817 347.322   4 
   0  -5   3 479.356 301.813   3 
   0  -5   3 427.902 358.811   4 
   0   5  -2 23827.3 1114.77   3 
   0  -5   2 21663.2 1153.60   4 
   0  -5   2 24851.1 1128.37   3 
   0   5  -2 23825.4 1143.63  13 
   0   5  -2 21266.7 972.388  11 
   0   5  -2 22946.2 1174.36   4 
   0   5  -2 22683.9 1113.83   2 
   0   5  -2 22190.0 656.447  15 
   0   5  -1 125837. 2714.52  11 
   0   5  -1 122851. 3082.69   4 
   0   5  -1 129320. 2986.59   3 
   0   5  -1 124102. 2047.86  15 
   0   5  -1 127453. 2888.64   2 
   0   5  -1 120983. 3008.21  18 
   0   5  -1 125228. 2917.85  13 
   0   5  -1 126638. 2454.02   5 
   0  -5   1 129994. 3141.95   4 
   0  -5   1 127201. 2723.86  11 
   0  -5   1 127041. 2970.71   3 
   0  -5   0 40179.5 1545.67   3 
   0  -5   0 39869.0 942.921  15 
   0  -5   0 41201.0 1490.77  13 
   0   5   0 39025.2 1356.24   2 
   0   5   0 40250.7 1613.86   4 
   0   5   0 40322.6 1651.35   6 
   0   5   0 40521.8 1151.81   5 
   0  -5   0 41445.4 1643.47   4 
   0   5   0 40069.3 1469.32  13 
   0  -5   0 39155.1 1351.42  11 
   0   5   0 42150.7 1583.68  18 
   0   5   1 87539.9 2506.05  17 
   0   5   1 82204.9 1895.09   5 
   0   5   1 85318.0 2289.07  12 
   0  -5  -1 84801.4 2462.76   3 
   0   5   1 84933.3 2020.93   2 
   0  -5  -1 81156.3 2153.13  11 
   0   5   1 85990.3 1685.93  16 
   0  -5  -1 73184.0 1833.01   5 
   0   5   1 82199.2 2481.63   4 
   0   5   1 81348.6 2176.06  14 
   0   5   1 82713.8 2511.81   6 
   0  -5  -1 82981.8 1600.35   8 
   0  -5  -1 82632.3 2484.25   4 
   0  -5  -1 87373.5 1779.89  15 
   0   5   1 83012.2 2393.45  18 
   0   5   1 83188.8 2260.68  13 
   0  -5  -1 82664.6 2263.08  13 
   0   5   2 19645.1 1206.23   6 
   0   5   2 22737.2 1129.56  13 
   0  -5  -2 21394.5 876.390  15 
   0   5   2 23189.7 1202.71  12 
   0   5   2 21724.3 862.464  16 
   0   5   2 22484.1 1255.49   4 
   0  -5  -2 19868.4 1129.90  18 
   0   5   2 20913.2 1305.34  10 
   0   5   2 20505.9 1147.88  18 
   0  -5  -2 20669.6 1072.60  13 
   0  -5  -2 20100.0 1029.09  11 
   0   5   2 19533.7 891.932   5 
   0   5   2 22998.1 1199.57  17 
   0  -5  -2 21188.6 657.682   8 
   0   5   2 22715.2 1016.53  14 
   0  -5  -2 22249.7 1248.78   4 
   0  -5  -2 21055.4 907.266   5 
   0   5   3 67958.5 2313.17  12 
   0  -5  -3 75170.7 2509.88   7 
   0  -5  -3 71759.2 2311.15  18 
   0   5   3 66279.8 2111.99  13 
   0   5   3 69705.4 2265.98  18 
   0   5   3 66616.5 2189.74  17 
   0   5   3 69814.5 2476.65  10 
   0  -5  -3 69677.8 2164.68  13 
   0   5   3 66690.0 1857.74  14 
   0  -5  -3 68345.7 2403.25   6 
   0  -5  -3 70299.1 1953.46   5 
   0  -5  -3 71557.5 2373.89   4 
   0   5   3 72915.2 2411.32   4 
   0   5   3 68177.0 2398.61   6 
   0   5   3 68504.1 1937.39   5 
   0  -5  -3 68170.2 1489.70   8 
   0   5   3 68077.7 1879.55  16 
   0   5   4 50111.8 1868.17  13 
   0  -5  -4 51374.4 1882.79  13 
   0   5   4 48741.2 1811.27  17 
   0   5   4 47244.6 1938.03  18 
   0  -5  -4 49388.0 1712.91   5 
   0   5   4 49121.4 2062.66  12 
   0  -5  -4 49719.6 2079.65   6 
   0  -5  -4 51389.2 1340.63   8 
   0   5   4 51655.6 2058.07   4 
   0   5   4 49893.9 2079.92   6 
   0  -5  -4 50322.8 1980.94  18 
   0  -5  -4 50546.4 1257.25  19 
   0   5   4 49133.7 1315.10   8 
   0   5   4 49659.4 1717.26  16 
   0   5   4 48945.0 2154.37  10 
   0  -5  -4 47264.4 1976.43   4 
   0   5   4 52638.9 1568.97  14 
   0  -5  -4 49840.4 2126.84   7 
   0  -5  -5 28764.0 1438.89  13 
   0  -5  -5 28249.8 1512.72  18 
   0   5   5 27285.4 1406.58  13 
   0  -5  -5 28493.4 1661.22   7 
   0   5   5 25692.3 672.107   2 
   0   5   5 26909.5 1315.11  17 
   0   5   5 26214.9 1632.80  10 
   0  -5  -5 28523.0 1577.97   4 
   0   5   5 30439.6 1688.89  12 
   0   5   5 27348.3 1019.94   8 
   0   5   5 25198.6 671.116   2 
   0  -5  -5 27270.9 779.607  19 
   0   5   5 28826.8 1372.45  16 
   0  -5  -5 28117.5 1358.81   5 
   0   5   5 28651.6 1608.14   6 
   0  -5  -6 64135.4 2285.43   5 
   0   5   6 66217.7 2684.12  12 
   0   5   6 63599.1 2304.63  16 
   0  -5  -6 60928.2 2615.70   7 
   0   5   6 65768.3 2724.95  10 
   0   5   6 64526.8 2131.20  17 
   0   5   6 62726.6 2554.30   6 
   0  -5  -6 61493.9 1184.04  19 
   0  -5  -6 66142.7 2378.25  13 
   0   5   6 62498.2 1826.23   8 
   0  -5  -6 66129.1 2354.16  20 
   0  -5  -6 64913.0 2480.33   4 
   0   5   7 9.54651 460.512  16 
   0   5   7 1065.98 335.736  17 
   0   5   7 660.279 467.125  10 
   0   5   7 582.519 426.014  12 
   0  -5  -7 272.150 423.987   7 
   0  -5  -7 1205.18 450.334  20 
   0   5   7 1329.41 330.018   8 
   0   5   7 701.518 364.835   6 
   0   5   8 38032.2 2006.89  16 
   0   5   8 38015.7 1612.93   8 
   0   5   8 39139.8 2106.31   6 
   0  -5  -8 37247.3 1828.40  20 
   0   5   8 37702.6 2214.63  10 
   0   5   8 38112.3 1614.49  17 
   0   5   8 39704.4 2275.17  12 
   0  -5  -8 37659.4 1287.44  14 
   0  -5  -8 39459.8 2307.08   7 
   0   5   9 5924.89 905.881   6 
   0   5   9 5344.86 852.789  16 
   0   5   9 5832.21 623.202  17 
   0  -5  -9 6312.22 1016.11   7 
   0   5   9 4764.15 863.219  12 
   0   5   9 4564.72 902.954  10 
   0  -5  -9 6215.08 778.564  20 
   0   5   9 5884.00 663.754   8 
   0   5  10 16965.6 1627.09  12 
   0   5  10 15532.2 1447.12   6 
   0   5  10 17087.4 1490.72  16 
   0  -5 -10 15157.1 1582.84   7 
   0   5  10 16927.5 1195.12   8 
   0   5  10 14470.9 1485.15  10 
   0   5  10 14806.9 990.758  17 
   0  -5 -10 16161.1 1250.87  20 
   0   5  11 2073.27 707.552  16 
   0  -5 -11 1551.40 778.635   7 
   0   5  11 1728.76 719.414  10 
   0   5  11 2406.98 523.577   8 
   0   5  11 2676.09 786.641  12 
   0  -5 -11 2698.85 575.226  20 
   0   5  11 2414.35 652.681   6 
   0   5  12 99.3034 495.374  12 
   0   5  12-78.9722 452.795  10 
   0  -5 -12 677.745 630.212   7 
   0   5  12 52.5155 457.555  16 
   0   5  12 30.2963 440.125   6 
   0   5  13 3306.52 897.842  10 
   0  -5 -13 5848.98 1214.99   7 
   0   5  13 4341.17 953.827  16 
   0   5  13 3929.58 868.863   6 
   0   5  13 5674.66 1162.48  12 
   0   5  14 794.663 514.567  10 
   0   5  14 305.529 553.793  16 
   0  -6  18 4194.12 949.087  19 
   0  -6  17-839.615 828.005  16 
   0  -6  17 229.495 494.475  19 
   0   6 -17 1398.32 657.553   3 
   0  -6  17 850.861 773.698   8 
   0   6 -16 2567.92 798.167   3 
   0  -6  16 1351.95 568.836  16 
   0  -6  16 2666.96 916.953   8 
   0  -6  16 2401.02 837.943  19 
   0  -6  16 2467.18 621.352  12 
   0   6 -15 301.972 549.883   3 
   0  -6  15-374.078 752.895  16 
   0  -6  15-89.8555 357.977   4 
   0  -6  15 525.920 612.198   8 
   0  -6  15 17.4605 526.649  19 
   0  -6  15 500.838 330.216  12 
   0  -6  14 18523.5 1826.66   8 
   0  -6  14 19856.6 1467.71   4 
   0   6 -14 21640.6 1804.63   3 
   0  -6  14 21193.7 1485.45  12 
   0  -6  14 19248.1 1711.16  16 
   0  -6  14 20188.5 1776.19  19 
   0  -6  13 25933.4 1636.01   4 
   0  -6  13 24363.3 1852.21  16 
   0  -6  13 27727.7 1579.88  12 
   0   6 -13 25140.8 1843.26   3 
   0  -6  13 27900.3 2078.18   8 
   0  -6  13 25336.7 1935.20  19 
   0  -6  13 23973.7 1213.12   9 
   0  -6  12 6062.63 779.868   4 
   0  -6  12 5155.71 1003.29   8 
   0  -6  12 7463.24 700.923   9 
   0  -6  12 6523.83 720.628  12 
   0   6 -12 6397.60 903.688   3 
   0  -6  12 7505.48 1128.54  19 
   0  -6  12 5021.50 875.247  16 
   0  -6  11-438.141 503.681  16 
   0   6 -11 516.780 461.805   3 
   0  -6  11 275.949 599.477   8 
   0  -6  11 732.269 342.739  12 
   0  -6  11 303.460 381.390   4 
   0  -6  11 237.184 240.712   9 
   0   6 -11 259.234 167.374  10 
   0   6 -11 682.731 318.272  12 
   0  -6  10 2453.03 536.547   4 
   0   6 -10 3453.99 642.208   3 
   0   6 -10 4022.60 497.516  12 
   0  -6  10 3536.01 553.143   9 
   0   6 -10 3729.55 390.787  10 
   0  -6  10 2889.34 674.320  16 
   0  -6  10 4364.30 534.467  12 
   0   6  -9 5805.97 784.676   3 
   0  -6   9 5573.04 755.360  16 
   0  -6   9 5247.30 703.008   4 
   0   6  -9 4846.96 418.577  10 
   0  -6   9 5244.82 506.263  12 
   0   6  -9 5210.23 518.978  12 
   0   6  -8 39895.1 1825.93   3 
   0  -6   8 36650.4 1674.19  16 
   0   6  -8 34371.2 1220.82  12 
   0  -6   8 38060.1 1721.55   4 
   0  -6   8 37907.2 1774.82  20 
   0   6  -7 33883.3 1610.53   3 
   0  -6   7 33027.4 1576.28   4 
   0  -6   7 34850.7 1698.09   7 
   0  -6   7 34337.8 1506.63  16 
   0  -6   7 33642.0 1609.00   3 
   0   6  -7 32213.9 1039.15  12 
   0  -6   6 438.957 248.493   3 
   0  -6   6 943.645 350.884  16 
   0   6  -6 405.881 356.299   3 
   0   6  -6 497.388 158.945  12 
   0  -6   6 592.917 380.821   4 
   0   6  -5 35264.4 1590.74   4 
   0  -6   5 33704.7 834.919   1 
   0  -6   5 35339.5 1545.95   3 
   0  -6   5 36416.2 1252.74  16 
   0   6  -5 33809.6 885.598  12 
   0   6  -5 36461.7 1721.17   2 
   0   6  -5 35367.7 1512.77  11 
   0   6  -5 36091.9 1550.26   3 
   0  -6   5 35408.8 1598.60   4 
   0  -6   4 383.903 258.674  16 
   0  -6   4 111.788 253.966   3 
   0   6  -4-461.496 302.085  11 
   0  -6   4-132.623 420.206   4 
   0   6  -4 58.9357 237.611   4 
   0   6  -4 253.834 299.110   2 
   0   6  -4-197.182 364.666   3 
   0  -6   3 231452. 4773.04   3 
   0   6  -3 237079. 3853.34  15 
   0   6  -3 239701. 5035.48   4 
   0   6  -3 251068. 5074.43   2 
   0   6  -3 233797. 4800.42   3 
   0  -6   3 239099. 3682.85  16 
   0  -6   3 235015. 4970.80   4 
   0   6  -3 243664. 4631.95  11 
   0   6  -2 170908. 3975.46   4 
   0   6  -2 167027. 3500.49  11 
   0  -6   2 163233. 3474.61  11 
   0   6  -2 157836. 3159.57   5 
   0   6  -2 162429. 3750.74  13 
   0  -6   2 167069. 3958.00   4 
   0   6  -2 166631. 3808.37   2 
   0   6  -2 171364. 3772.38   3 
   0  -6   2 169129. 3763.20   3 
   0   6  -2 160346. 2654.27  15 
   0  -6   1 270657. 5504.62   4 
   0  -6   1 270761. 5325.88   3 
   0  -6   1 266532. 4934.27  11 
   0   6  -1 264128. 4544.48   5 
   0   6  -1 268269. 4951.40  11 
   0   6  -1 270442. 5412.22  18 
   0   6  -1 269226. 5324.09   3 
   0   6  -1 275341. 5210.61   2 
   0   6  -1 273281. 5268.67  13 
   0   6  -1 271810. 5538.81   4 
   0   6  -1 267531. 5565.23   6 
   0   6   0 69610.4 2290.27  18 
   0  -6   0 67103.0 2245.29   3 
   0   6   0 67399.5 2008.38   2 
   0  -6   0 68949.7 2374.19   4 
   0   6   0 69608.0 2385.42   4 
   0   6   0 69145.9 2412.23   6 
   0   6   0 71089.2 2047.64  12 
   0   6   0 73118.1 2214.98  13 
   0   6   0 70235.0 1731.46   5 
   0  -6   0 67492.8 1427.57  15 
   0  -6   0 69734.8 2021.65  11 
   0   6   0 71650.3 2205.76  14 
   0   6   1 1620.49 302.131   2 
   0   6   1 2244.52 427.672  13 
   0   6   1 2203.20 429.262  14 
   0  -6  -1 1807.97 429.634   3 
   0   6   1 2528.28 500.176  18 
   0  -6  -1 2289.01 311.632   5 
   0  -6  -1 1745.81 389.138  11 
   0   6   1 2623.66 615.095  17 
   0   6   1 3288.36 699.345  10 
   0  -6  -1 1812.71 451.116   4 
   0   6   1 1485.47 457.242   6 
   0  -6  -1 1950.59 239.559  15 
   0   6   1 2851.46 503.430  12 
   0   6   1 1930.66 314.352   5 
   0  -6  -1 1979.08 213.283   8 
   0  -6  -1 2381.36 411.850  13 
   0   6   1 1832.15 446.230   4 
   0   6   2 72.5430 258.902  14 
   0   6   2 328.710 198.836   2 
   0   6   2 264.997 228.581   5 
   0  -6  -2 130.535 153.811  15 
   0   6   2 755.271 478.201  10 
   0   6   2 516.786 385.607  17 
   0  -6  -2 37.0230 259.090  18 
   0  -6  -2-158.423 215.052   5 
   0   6   2-109.905 287.015  13 
   0   6   2 102.342 169.296  16 
   0  -6  -2 76.0491 85.5452   8 
   0   6   2 778.042 358.667  12 
   0   6   2-471.083 513.408   6 
   0  -6  -2 173.943 363.163   4 
   0  -6  -2 393.553 241.853  13 
   0   6   2 194.528 343.175  18 
   0  -6  -2 281.685 248.365   3 
   0   6   2 398.905 301.309   4 
   0  -6  -2 340.882 265.934  11 
   0  -6  -3 410.314 320.029  18 
   0   6   3 200.871 309.111  13 
   0  -6  -3 260.447 313.831  11 
   0   6   3-34.6734 217.628  14 
   0  -6  -3-642.356 497.644   7 
   0  -6  -3 347.022 260.532   5 
   0   6   3-24.6540 423.189  10 
   0  -6  -3 159.679 115.440   8 
   0  -6  -3 323.522 264.928  13 
   0   6   3-475.775 359.025  17 
   0   6   3-55.3791 151.339   2 
   0  -6  -3 369.879 372.779   4 
   0   6   3 28.7093 364.189  18 
   0  -6  -3-8.52389 198.572  15 
   0   6   3-395.009 484.408   6 
   0   6   3-138.958 241.295   5 
   0   6   3-14.7564 377.332  12 
   0   6   3 35.3387 199.848  16 
   0  -6  -4 67806.3 2584.99   4 
   0  -6  -4 74358.6 2443.41  13 
   0  -6  -4 75386.2 2785.40   7 
   0  -6  -4 69514.3 1691.03  19 
   0   6   4 70002.8 2641.98  12 
   0   6   4 72652.1 2733.33   6 
   0  -6  -4 72741.9 2195.82   5 
   0   6   4 71686.6 2795.41  10 
   0   6   4 73033.2 2404.32  13 
   0   6   4 68117.6 2379.13  17 
   0   6   4 70509.1 2033.63  14 
   0   6   4 69686.5 2513.92  18 
   0   6   4 73593.9 2170.38  16 
   0   6   4 68119.9 1600.69   2 
   0   6   5 38137.3 961.492   2 
   0   6   5 42722.2 1865.40  13 
   0  -6  -5 41706.9 1721.19   5 
   0   6   5 40166.8 1678.57  16 
   0   6   5 41265.0 1273.47   8 
   0  -6  -5 44362.2 1908.11  13 
   0   6   5 39731.7 1764.36  17 
   0   6   5 39737.7 973.852   2 
   0   6   5 43358.0 2220.08  10 
   0   6   5 42119.2 2108.15  12 
   0   6   5 42235.9 2098.72   6 
   0  -6  -5 44407.1 2195.30   7 
   0  -6  -5 41913.8 2029.75   4 
   0  -6  -5 41984.3 1098.02  19 
   0   6   6 17076.3 1163.55  16 
   0  -6  -6 14483.3 1335.00   7 
   0  -6  -6 15007.0 1252.16   4 
   0  -6  -6 14549.6 474.913  19 
   0   6   6 13934.1 778.430   8 
   0   6   6 15949.3 1112.60  17 
   0   6   6 17932.2 1443.28  12 
   0   6   6 14932.4 1388.48  10 
   0   6   6 14343.1 1269.61   6 
   0  -6  -6 14980.6 1089.02   5 
   0  -6  -6 14731.9 1155.59  20 
   0   6   7 3148.02 527.185  17 
   0   6   7 3410.75 437.668   8 
   0   6   7 3662.96 767.952  12 
   0  -6  -7 3833.59 671.664  20 
   0   6   7 3426.56 721.169   6 
   0   6   7 2394.13 661.571  10 
   0   6   7 3671.22 669.842  16 
   0  -6  -7 3404.13 760.599   7 
   0   6   8 12149.3 1346.02  12 
   0   6   8 11096.9 944.213  17 
   0   6   8 13726.1 1367.35   6 
   0  -6  -8 12482.7 1363.88   7 
   0   6   8 13386.2 908.256   8 
   0   6   8 10647.5 1277.05  10 
   0   6   8 12173.4 1149.36  16 
   0  -6  -8 11670.0 1116.19  20 
   0   6   9 1745.78 622.310  10 
   0   6   9 1674.15 708.122  12 
   0   6   9 2826.27 669.278  16 
   0   6   9 3163.26 479.296   8 
   0   6   9 2469.03 480.452  17 
   0   6   9 2618.37 684.336   6 
   0  -6  -9 3212.34 785.141   7 
   0  -6  -9 2092.25 531.068  20 
   0   6  10 1557.40 749.974  12 
   0   6  10 963.632 510.929  16 
   0  -6 -10 1125.51 655.412   7 
   0   6  10-206.606 615.011  10 
   0  -6 -10 360.975 371.855  20 
   0   6  10 302.255 408.556   6 
   0   6  11 1861.36 688.239   6 
   0   6  11 747.273 665.071  12 
   0  -6 -11 2170.66 560.473  20 
   0   6  11 1553.90 662.714  16 
   0  -6 -11 1618.87 720.126   7 
   0   6  11 1663.13 611.882  10 
   0   6  12 155.534 501.072  16 
   0   6  12 82.1811 546.360  10 
   0   6  12-314.514 619.143  12 
   0   6  12 347.895 485.684   6 
   0  -6 -12 313.533 481.491   7 
   0   6  13 1150.74 716.970  10 
   0   6  13-845.293 707.263  16 
   0   6  13 202.140 531.882   6 
   0   6  14 2492.51 801.339   6 
   0   6  14 1781.30 773.177  16 
   0  -7  18-703.676 683.698  19 
   0  -7  17 934.338 755.613  16 
   0  -7  17 2692.86 872.590   8 
   0  -7  17 1391.68 667.375  19 
   0   7 -17 2393.06 793.601   3 
   0  -7  16-990.646 821.776  16 
   0  -7  16 275.536 633.551   8 
   0  -7  16-374.240 483.125  19 
   0   7 -16-488.962 548.344   3 
   0   7 -15 2943.53 803.204   3 
   0  -7  15 2706.61 715.626   4 
   0  -7  15 4234.11 1025.93   8 
   0  -7  15 2875.21 936.438  19 
   0  -7  15 1051.91 612.988  16 
   0  -7  14 4813.01 698.599  12 
   0  -7  14 5893.71 1093.10  19 
   0  -7  14 4474.78 752.444   4 
   0   7 -14 4711.09 926.765   3 
   0  -7  14 3736.88 796.730  16 
   0  -7  14 5989.26 1141.71   8 
   0  -7  13 5310.61 805.532   4 
   0   7 -13 4749.11 858.775   3 
   0  -7  13 4314.96 605.606  12 
   0  -7  13 4329.91 834.340  16 
   0  -7  13 5104.77 639.239   9 
   0  -7  13 6013.93 1065.55   8 
   0  -7  13 5394.84 1031.65  19 
   0  -7  12 1008.71 345.258  12 
   0   7 -12 201.117 442.029   3 
   0  -7  12 700.370 469.863  16 
   0  -7  12 1111.96 604.477   8 
   0  -7  12 947.842 427.852   4 
   0  -7  12 477.109 295.696   9 
   0   7 -11 7951.04 555.177  10 
   0   7 -11 7671.55 688.985  12 
   0  -7  11 8211.45 951.845  16 
   0  -7  11 7953.16 942.025   4 
   0  -7  11 8679.94 840.511   9 
   0   7 -11 9155.82 1061.26   3 
   0  -7  11 8807.59 732.108  12 
   0   7 -10 8272.41 550.532  10 
   0  -7  10 7895.29 890.375   4 
   0   7 -10 6826.69 594.724  12 
   0   7 -10 7874.52 962.893   3 
   0  -7  10 5880.89 801.547  16 
   0   7  -9 58817.9 1672.28  12 
   0  -7   9 57889.4 2381.02   4 
   0  -7   9 60244.5 2317.12  16 
   0  -7   8 23.9261 314.759  16 
   0   7  -8 615.256 415.210   3 
   0   7  -8 40.0155 128.029  12 
   0  -7   8 40.8964 355.092   4 
   0  -7   7 69942.3 2180.71  16 
   0  -7   7 74081.2 2588.15   4 
   0   7  -7 75061.7 2608.09   3 
   0   7  -7 72323.1 1586.48  12 
   0  -7   6 110662. 3216.14   4 
   0  -7   6 108037. 3090.37   3 
   0   7  -6 102071. 1903.03  12 
   0   7  -6 106153. 3069.15   3 
   0  -7   6 105028. 2523.84  16 
   0   7  -6 107798. 3046.51  11 
   0  -7   5 121.761 117.623   1 
   0   7  -5-125.779 342.033   3 
   0  -7   5-127.248 272.300   3 
   0  -7   5-122.760 348.351   4 
   0  -7   5 145.120 176.391  16 
   0   7  -5 233.032 107.541  12 
   0   7  -5 62.3721 241.730  11 
   0   7  -4 44983.5 1859.44   3 
   0  -7   4 48419.6 1900.28   3 
   0   7  -4 46275.6 1996.50   2 
   0   7  -4 42759.2 1687.08  11 
   0  -7   4 43903.0 1947.36   4 
   0  -7   4 43698.8 1145.77  16 
   0   7  -4 44500.7 1286.67  15 
   0   7  -3 6847.44 399.765  15 
   0   7  -3 7026.59 765.936   3 
   0   7  -3 7655.13 778.248  13 
   0   7  -3 6225.86 714.721   2 
   0  -7   3 7912.73 846.440   4 
   0  -7   3 6856.15 285.866  16 
   0  -7   3 8464.57 776.955   3 
   0   7  -3 7263.56 666.764  11 
   0   7  -2 168403. 3680.09  11 
   0   7  -2 167119. 3312.63   5 
   0   7  -2 159419. 2636.59  15 
   0   7  -2 164967. 4006.72  13 
   0  -7   2 166856. 3971.49   3 
   0  -7   2 161984. 4134.95   4 
   0  -7   2 160938. 3617.94  11 
   0   7  -2 162723. 3972.99   3 
   0   7  -2 169424. 4127.17  18 
   0   7  -2 173878. 4032.03   2 
   0   7  -1 107780. 2930.16   2 
   0   7  -1 107460. 2614.92  12 
   0   7  -1 103471. 2716.86  11 
   0   7  -1 101048. 2960.13  13 
   0  -7   1 108546. 3078.99   3 
   0   7  -1 108478. 3291.53   6 
   0  -7   1 105034. 3203.19   4 
   0   7  -1 101388. 2365.28   5 
   0   7  -1 103928. 3093.48  18 
   0  -7   1 106937. 2744.11  11 
   0   7   0 11733.9 927.127  14 
   0   7   0 8408.88 578.438   5 
   0  -7   0 9646.57 450.047  15 
   0  -7   0 9681.57 877.347   3 
   0   7   0 11448.5 1005.37  18 
   0  -7   0 9334.72 967.865   4 
   0   7   0 9991.94 788.248   2 
   0  -7   0 9001.54 748.026  11 
   0   7   0 10902.6 823.618  12 
   0   7   0 10147.0 1004.08   6 
   0   7   0 11911.8 933.825  13 
   0   7   1 185040. 4144.58  14 
   0   7   1 182946. 4667.47   6 
   0  -7  -1 173080. 3191.67  15 
   0  -7  -1 184629. 3575.09   5 
   0  -7  -1 183414. 4613.54   4 
   0   7   1 178699. 4560.43  10 
   0   7   1 180626. 4423.98  18 
   0   7   1 187240. 4567.94  17 
   0   7   1 178471. 4173.74  13 
   0  -7  -1 181154. 3079.41   8 
   0  -7  -1 175830. 3977.64  11 
   0   7   1 183935. 4159.56  12 
   0   7   1 174891. 3813.55   2 
   0   7   1 180490. 3543.80   5 
   0  -7  -1 187016. 4289.86  13 
   0   7   2 3563.65 613.768  12 
   0  -7  -2 3734.28 398.751  15 
   0   7   2 3396.22 414.843   2 
   0  -7  -2 3165.61 253.280   8 
   0   7   2 3360.08 509.227  14 
   0   7   2 3277.59 421.323   5 
   0   7   2 2647.53 502.158  13 
   0   7   2 2880.48 590.236  18 
   0  -7  -2 3867.98 441.910   5 
   0   7   2 3493.50 614.817  17 
   0  -7  -2 3642.53 537.322  11 
   0  -7  -2 3800.32 569.699  13 
   0  -7  -2 2695.85 589.017   4 
   0   7   2 3321.69 664.312   6 
   0   7   2 4992.40 810.023  10 
   0   7   3 38305.0 2009.57   6 
   0   7   3 34824.4 1419.33   5 
   0   7   3 34375.4 1251.96   2 
   0  -7  -3 35690.9 929.844   8 
   0  -7  -3 34961.1 1357.53  15 
   0  -7  -3 36340.4 1933.15   7 
   0   7   3 35180.3 1796.28  18 
   0   7   3 35873.0 1695.63  13 
   0   7   3 35410.3 1322.42  16 
   0   7   3 35931.9 1830.08  12 
   0  -7  -3 37517.5 1729.33  13 
   0   7   3 36921.8 1812.93  17 
   0   7   3 35245.4 1504.43  14 
   0  -7  -3 35536.5 1416.83   5 
   0  -7  -3 33420.2 1836.43   4 
   0   7   3 34006.8 1936.51  10 
   0  -7  -3 32909.8 1604.30  11 
   0  -7  -4 298.527 325.848  11 
   0   7   4 818.668 321.963  16 
   0   7   4 699.917 413.805  18 
   0  -7  -4 275.809 226.286   5 
   0   7   4 707.447 573.937  10 
   0   7   4 504.700 281.811  14 
   0   7   4 354.417 350.038  17 
   0   7   4 717.720 178.646   2 
   0   7   4 299.234 411.149   6 
   0   7   4 753.162 412.656  13 
   0  -7  -4 164.409 412.110   7 
   0  -7  -4 633.780 258.327  15 
   0  -7  -4 1560.09 550.864   4 
   0   7   4 353.898 428.914  12 
   0  -7  -4 538.817 326.576  13 
   0   7   5 18089.7 1528.11  10 
   0  -7  -5 17741.8 1139.26   5 
   0   7   5 20332.4 1354.38  13 
   0   7   5 20008.9 1532.20   6 
   0  -7  -5 21564.9 1626.94   7 
   0   7   5 20841.4 1546.56  12 
   0   7   5 18781.9 686.397   2 
   0   7   5 20306.9 1191.40  16 
   0  -7  -5 20261.4 1512.83   4 
   0   7   5 20723.3 1463.72  18 
   0  -7  -5 19608.4 773.393  19 
   0   7   5 19288.3 1052.81  14 
   0   7   5 20471.6 1355.42  17 
   0  -7  -6 33112.7 843.331  19 
   0   7   6 34009.8 1744.92  17 
   0   7   6 35638.7 1842.32  13 
   0   7   6 40150.3 2230.93   6 
   0  -7  -6 33894.4 2130.60   7 
   0  -7  -6 36992.4 2090.12   4 
   0   7   6 36087.7 1721.29  16 
   0   7   6 31426.6 2088.94  10 
   0   7   6 36974.0 2152.14  12 
   0  -7  -7 10449.5 1164.91   4 
   0  -7  -7 8606.03 1112.45   7 
   0   7   7 8575.73 1151.73  12 
   0   7   7 10009.3 987.037  16 
   0   7   7 9325.59 1155.72   6 
   0  -7  -7 9526.11 1030.61  20 
   0   7   7 7503.95 1075.70  10 
   0   7   7 9782.75 951.380  17 
   0   7   8 1263.29 553.623  12 
   0   7   8 613.108 455.088  16 
   0   7   8 73.6959 713.239  10 
   0   7   8 658.534 444.707   6 
   0   7   8 1114.05 401.610  17 
   0  -7  -8 860.676 435.317  20 
   0   7   9 297.929 287.848  17 
   0   7   9 289.651 403.774  16 
   0   7   9-323.849 684.711  10 
   0  -7  -9 626.106 388.995  20 
   0   7   9-385.210 619.925  12 
   0  -7  -9 539.523 491.539   7 
   0   7   9-186.619 437.501   6 
   0  -7 -10-166.006 380.107  20 
   0   7  10 3.89884 400.337  16 
   0   7  10-172.210 543.542  10 
   0   7  10-238.524 457.006   6 
   0  -7 -10 666.330 579.613   7 
   0   7  10-764.333 523.645  12 
   0   7  11 10766.2 1338.83  16 
   0   7  11 12901.3 1625.25  12 
   0   7  11 12108.3 1459.96   6 
   0   7  11 9801.52 1442.48  10 
   0  -7 -11 13105.6 1656.51   7 
   0   7  12 11944.0 1646.61  10 
   0   7  12 11922.9 1405.31  16 
   0   7  12 10011.0 1377.85   6 
   0   7  13 38.1409 511.029   6 
   0   7  13 472.423 573.092  16 
   0  -8  17 4159.79 1035.38  16 
   0   8 -17 4923.13 1029.02   3 
   0  -8  17 3739.54 963.277  19 
   0  -8  16 2325.41 978.703   8 
   0   8 -16 2154.37 688.325   3 
   0  -8  16 2414.51 782.900  16 
   0  -8  16 4576.60 1074.45  19 
   0  -8  15 1698.65 842.560   8 
   0  -8  15 744.319 573.505  16 
   0  -8  15 1575.23 787.992  19 
   0   8 -15 3166.52 814.703   3 
   0  -8  15 2078.37 603.077   4 
   0  -8  14 1864.51 607.931   4 
   0  -8  14 2228.34 851.746   8 
   0  -8  14 397.391 589.346  16 
   0   8 -14 1450.51 640.578   3 
   0  -8  14 2641.90 847.469  19 
   0  -8  13 20638.8 1364.78   9 
   0  -8  13 21079.7 1567.86   4 
   0   8 -13 20900.5 1722.22   3 
   0  -8  13 25143.3 2066.30   8 
   0  -8  13 20251.4 1643.02  16 
   0  -8  13 22429.7 1970.67  19 
   0  -8  12 7260.18 845.292   9 
   0  -8  12 8768.34 1226.55   8 
   0  -8  12 6942.02 960.649  16 
   0   8 -12 7678.73 1029.67   3 
   0  -8  12 8970.01 1028.27   4 
   0  -8  11 941.377 441.027  16 
   0   8 -11 819.984 500.679   3 
   0  -8  11 1034.82 458.834   4 
   0   8 -10 1712.20 586.153   3 
   0   8 -10 1806.80 321.671  12 
   0  -8  10 1752.63 523.846   4 
   0  -8  10 2006.70 559.305  16 
   0  -8   9 1273.88 496.951   4 
   0   8  -9 1629.87 254.787  12 
   0  -8   9 1759.15 443.646  16 
   0   8  -9 505.157 443.299   3 
   0   8  -8 32072.8 945.039  12 
   0  -8   8 31765.7 1806.23   4 
   0  -8   8 28875.8 1420.38  16 
   0   8  -8 32954.7 1777.70   3 
   0   8  -7 31838.3 864.464  12 
   0  -8   7 33399.5 1397.61  16 
   0   8  -7 35610.1 1801.39   3 
   0  -8   7 33904.8 1812.04   4 
   0   8  -6 13188.1 1095.98   3 
   0  -8   6 14068.4 798.578  16 
   0  -8   6 13838.5 582.024   1 
   0   8  -6 12434.0 495.390  12 
   0  -8   6 13922.5 1172.17   4 
   0   8  -5 117514. 2521.22  15 
   0  -8   5 108941. 2437.01   1 
   0  -8   5 120671. 3575.53   4 
   0  -8   5 116068. 2360.50  16 
   0   8  -5 108309. 2117.18  12 
   0   8  -5 118978. 3384.22   3 
   0   8  -5 120018. 3245.74  11 
   0   8  -4 3108.66 569.690   3 
   0  -8   4 3189.22 616.645   4 
   0   8  -4 3840.21 536.085  11 
   0   8  -4 3541.53 311.846  15 
   0  -8   4 3486.96 250.999  16 
   0   8  -4 4048.97 697.273  13 
   0   8  -3 32117.9 867.517  15 
   0   8  -3 31687.6 1473.06  11 
   0   8  -3 29588.8 1604.67   3 
   0   8  -3 32211.5 1678.65  13 
   0   8  -3 32308.2 1315.13   5 
   0  -8   3 30129.9 1714.18   4 
   0   8  -2 7753.95 836.468  13 
   0   8  -2 10374.6 968.307   3 
   0   8  -2 9615.50 1037.43   6 
   0  -8   2 11205.3 1084.18   4 
   0   8  -2 10161.5 816.842  11 
   0   8  -2 9559.21 706.243  12 
   0  -8   2 8563.06 758.877  11 
   0   8  -2 9630.02 901.621   2 
   0   8  -2 9966.74 1005.04  18 
   0   8  -2 8649.71 652.722   5 
   0  -8   1 508.633 542.388   4 
   0   8  -1 269.107 223.369   5 
   0   8  -1-39.8269 398.812   6 
   0   8  -1 149.719 302.215  12 
   0   8  -1 285.254 246.805   2 
   0   8  -1 217.775 323.853  13 
   0   8  -1-278.451 423.423  18 
   0  -8   1-83.7203 318.191  11 
   0   8   0 115544. 3529.54  10 
   0   8   0 108769. 3570.60  17 
   0   8   0 108206. 3253.41  14 
   0   8   0 114018. 2607.49   5 
   0   8   0 111150. 3014.15  12 
   0   8   0 114244. 3472.10  18 
   0  -8   0 112599. 2073.11  15 
   0  -8   0 110476. 3023.26  11 
   0   8   0 109290. 3245.46  13 
   0  -8   0 107250. 3541.87   4 
   0   8   0 110586. 3055.91   2 
   0   8   0 113188. 3650.33   6 
   0   8   1 47055.7 1950.78  12 
   0   8   1 46912.7 2239.27  10 
   0  -8  -1 46518.2 1187.95   8 
   0   8   1 43870.0 2113.50  18 
   0  -8  -1 43799.0 1815.28  11 
   0   8   1 48020.1 2329.07   6 
   0   8   1 46374.7 1772.20   2 
   0   8   1 48140.5 1975.46  14 
   0   8   1 44337.1 1535.44   5 
   0   8   1 45918.1 1987.86  13 
   0  -8  -1 45915.0 1270.99  15 
   0  -8  -1 46640.9 2246.89   4 
   0   8   1 47745.5 2256.92  17 
   0  -8  -2 34139.4 1358.58   5 
   0  -8  -2 32183.2 1192.33  15 
   0  -8  -2 34836.6 1650.27  11 
   0   8   2 34042.1 1428.87   2 
   0   8   2 36462.6 1805.28  12 
   0   8   2 34325.2 1998.54  10 
   0   8   2 34026.4 1708.21  13 
   0   8   2 35088.6 1635.62  14 
   0   8   2 34860.7 1866.45  18 
   0   8   2 34457.6 1370.91   5 
   0   8   2 34184.1 1984.46   6 
   0  -8  -2 34840.7 891.351   8 
   0  -8  -2 34880.4 1954.50   4 
   0   8   2 34729.0 1911.71  17 
   0   8   3 22225.6 1148.17   5 
   0  -8  -3 18973.0 1055.98   5 
   0   8   3 19581.0 997.572   2 
   0   8   3 20930.5 1479.56  17 
   0   8   3 20151.3 1352.34  13 
   0  -8  -3 22899.7 1629.01   7 
   0   8   3 20628.1 1561.86   6 
   0   8   3 19678.5 1573.52  10 
   0  -8  -3 20073.4 1535.39   4 
   0  -8  -3 19934.8 1013.89  15 
   0  -8  -3 20414.5 599.965   8 
   0   8   3 21528.4 1456.36  12 
   0   8   3 21674.6 1499.52  18 
   0  -8  -3 20153.7 1325.43  11 
   0   8   3 19464.6 1183.47  14 
   0   8   4 2442.84 684.169   6 
   0   8   4 2821.42 472.384  14 
   0   8   4 4077.18 819.973  10 
   0  -8  -4 3163.31 690.335   7 
   0   8   4 1992.28 293.348   2 
   0  -8  -4 2442.59 431.394   5 
   0   8   4 4234.92 718.175  18 
   0  -8  -4 2414.59 649.248   4 
   0   8   4 3404.35 491.542  16 
   0  -8  -4 2119.51 391.136  15 
   0   8   4 1666.53 439.216  17 
   0   8   4 2532.24 587.101  12 
   0   8   4 2919.50 564.859  13 
   0  -8  -4 3157.69 596.665  11 
   0  -8  -5 111973. 3924.94   4 
   0   8   5 108960. 3554.30  17 
   0  -8  -5 110394. 3527.11  11 
   0   8   5 111516. 4004.11   6 
   0   8   5 110825. 3511.36  13 
   0   8   5 112443. 3869.56  12 
   0   8   5 106194. 4031.45  10 
   0  -8  -5 105833. 3085.16   5 
   0   8   5 118504. 3843.24  18 
   0  -8  -5 103256. 3040.61  15 
   0   8   5 111799. 2989.52  14 
   0  -8  -5 115998. 4074.27   7 
   0   8   5 113809. 3097.08  16 
   0  -8  -6 18608.2 1590.03   4 
   0   8   6 17238.4 1633.49  10 
   0   8   6 17973.2 1365.35  17 
   0   8   6 16935.6 1349.52  13 
   0   8   6 19484.2 1658.00   6 
   0  -8  -6 18575.2 1655.35   7 
   0   8   6 18011.3 1232.24  16 
   0   8   6 20046.1 1632.68  12 
   0   8   7 13463.3 1180.92  17 
   0  -8  -7 14239.6 1364.10  20 
   0   8   7 14649.7 1196.24  16 
   0  -8  -7 12261.8 1407.77   7 
   0   8   7 15144.7 1552.63  12 
   0   8   7 13808.5 1410.05   6 
   0   8   7 14189.6 1557.89  10 
   0  -8  -7 12770.6 1332.93   4 
   0  -8  -8 5316.27 1013.73   7 
   0   8   8 3067.56 806.665  12 
   0   8   8 5448.27 808.868  16 
   0   8   8 4421.61 910.078  10 
   0   8   8 5644.90 1004.62   6 
   0   8   8 6063.00 791.876  17 
   0  -8  -8 4533.11 827.576  20 
   0  -8  -9 437.698 447.191  20 
   0   8   9-388.170 673.168  10 
   0   8   9 156.182 501.105  12 
   0  -8  -9 607.509 666.605   7 
   0   8   9 658.601 512.012   6 
   0   8   9 402.335 363.819  16 
   0  -8 -10 17589.2 1547.50  20 
   0   8  10 20396.1 2029.06  12 
   0   8  10 18216.2 1605.86  16 
   0   8  10 19813.4 1861.20   6 
   0   8  10 19392.4 1968.22  10 
   0  -8 -10 21371.5 2082.58   7 
   0   8  11 5810.40 1212.33  12 
   0   8  11 4862.24 1098.68  10 
   0   8  11 3729.41 838.214  16 
   0   8  11 5811.72 1104.16   6 
   0   8  12-391.157 640.364   6 
   0  -9  17-713.956 732.642  16 
   0   9 -17 1046.86 704.839   3 
   0  -9  16 2168.08 839.614  19 
   0   9 -16 1350.30 638.536   3 
   0  -9  16 1080.56 811.692   8 
   0  -9  16 669.812 533.943  16 
   0  -9  15 1338.24 816.873   8 
   0  -9  15 1662.18 793.049  19 
   0   9 -15 521.576 599.594   3 
   0  -9  15 48.0271 626.442  16 
   0  -9  15 791.749 516.264   4 
   0  -9  14 7440.42 1279.45   8 
   0  -9  14 6595.22 1026.52  16 
   0  -9  14 7033.95 982.864   4 
   0  -9  14 4993.60 1121.22  19 
   0   9 -14 6577.61 1103.96   3 
   0  -9  13 2159.06 666.207   4 
   0  -9  13 2055.79 649.811  16 
   0  -9  13 2193.61 853.616  19 
   0  -9  13 2181.72 872.565   8 
   0   9 -13 1767.00 690.434   3 
   0  -9  13 2029.53 517.566   9 
   0  -9  12 15915.2 1410.01   4 
   0  -9  12 15216.4 1340.45  16 
   0  -9  12 19524.6 1779.32   8 
   0   9 -12 17028.0 1539.65   3 
   0   9 -11 1390.47 602.822   3 
   0  -9  11 165.676 387.255   4 
   0  -9  11 153.717 407.250  16 
   0  -9  10 7228.49 945.123   4 
   0   9 -10 8456.13 1059.88   3 
   0  -9  10 5586.88 744.154  16 
   0   9  -9 644.688 440.236   3 
   0  -9   9 184.489 280.671  16 
   0  -9   9 1348.72 562.620   4 
   0  -9   8 245.161 246.513  16 
   0  -9   8 533.222 419.368   4 
   0   9  -8 122.847 73.8302  12 
   0   9  -8-209.293 477.110   3 
   0  -9   7 155.244 91.8093   1 
   0  -9   7-99.0186 218.881  16 
   0   9  -7-58.6430 425.986   3 
   0  -9   7 130.040 394.606   4 
   0   9  -7 28.3684 50.8218  12 
   0   9  -6 11999.1 481.754  12 
   0  -9   6 12137.6 676.341  16 
   0  -9   6 12882.5 666.752   1 
   0  -9   6 11086.3 1134.63   4 
   0   9  -6 12094.5 758.784  15 
   0   9  -6 12728.7 1128.84   3 
   0   9  -5 7822.71 944.602  13 
   0   9  -5 9659.07 988.166   3 
   0  -9   5 8535.67 630.157   1 
   0  -9   5 9419.44 1041.60   4 
   0   9  -5 8620.88 550.992  15 
   0  -9   5 8539.18 451.487  16 
   0   9  -4 3778.88 695.158   3 
   0   9  -4 3174.07 492.882   5 
   0  -9   4 2820.08 626.841   4 
   0   9  -4 2655.60 257.010  15 
   0   9  -4 2771.37 487.385  11 
   0   9  -4 3079.74 361.645  12 
   0   9  -4 2507.12 608.465  13 
   0   9  -3 10902.5 412.672  15 
   0   9  -3 12079.6 754.233  12 
   0   9  -3 12081.8 1159.16  18 
   0   9  -3 11676.4 802.089   5 
   0   9  -3 12224.4 941.984  11 
   0  -9   3 12746.8 1204.63   4 
   0   9  -3 11848.9 1100.08  13 
   0   9  -3 10878.2 1048.89   3 
   0  -9   2 9609.27 1073.78   4 
   0   9  -2 9643.09 1028.80  18 
   0   9  -2 10441.4 887.910  11 
   0   9  -2 7550.87 865.355  13 
   0   9  -2 9011.90 1075.23   6 
   0   9  -2 9102.96 677.885   5 
   0  -9   2 7966.33 771.060  11 
   0   9  -2 8969.81 731.829  12 
   0   9  -1 73978.7 3031.48   6 
   0  -9   1 73078.8 2961.63   4 
   0  -9   1 74683.4 2473.35  11 
   0   9  -1 75774.1 2915.50  18 
   0   9  -1 72950.8 2620.00   2 
   0   9  -1 72544.7 2749.00  14 
   0   9  -1 73401.2 2724.44  13 
   0   9  -1 73219.1 2064.66   5 
   0   9  -1 76480.1 2863.61  10 
   0   9  -1 76540.1 2386.90  12 
   0   9   0 24573.5 1636.06  18 
   0  -9   0 26196.1 1427.80  11 
   0   9   0 27284.9 1599.16  14 
   0   9   0 28314.2 1846.21  17 
   0   9   0 27275.1 1481.65   2 
   0   9   0 25188.1 1151.04   5 
   0   9   0 26114.5 1789.81   6 
   0   9   0 26866.6 1446.53  12 
   0  -9   0 26924.5 1786.40   4 
   0   9   0 28525.2 1649.85  13 
   0   9   0 28566.1 1782.06  10 
   0  -9   0 26863.0 975.719   8 
   0   9   1 155.667 327.478  14 
   0  -9  -1 384.614 132.927   8 
   0  -9  -1 303.643 314.175  11 
   0   9   1 429.576 404.709  12 
   0   9   1 490.208 288.892   2 
   0   9   1 217.716 207.489   5 
   0   9   1 609.908 485.276  17 
   0   9   1 209.012 328.518  13 
   0   9   1-579.813 629.387   6 
   0   9   1 604.457 484.965  18 
   0   9   1 1466.05 626.520  10 
   0  -9  -1 127.734 121.783  15 
   0  -9  -1 1114.23 570.521   4 
   0  -9  -2 43535.1 1383.50  15 
   0   9   2 45912.6 2128.80  13 
   0   9   2 43951.3 2290.66  17 
   0   9   2 47445.4 2190.19  12 
   0  -9  -2 48581.3 2455.99   4 
   0   9   2 45689.1 2458.95   6 
   0   9   2 47832.6 2496.39  10 
   0  -9  -2 42461.3 1607.11   5 
   0  -9  -2 42927.7 935.305   8 
   0   9   2 44033.5 1643.60   5 
   0  -9  -2 44581.9 1995.64  11 
   0   9   2 46525.3 2301.15  18 
   0   9   2 43621.4 1740.23   2 
   0   9   2 41065.6 1924.19  14 
   0  -9  -3 1547.56 495.979   4 
   0   9   3 967.313 376.923  13 
   0   9   3-187.101 466.378  17 
   0   9   3 1145.52 458.642  12 
   0  -9  -3 580.555 351.234  11 
   0   9   3 1373.27 394.854  14 
   0   9   3-137.050 465.245   6 
   0   9   3 974.122 325.219   5 
   0   9   3 912.810 561.725  10 
   0  -9  -3 1072.59 298.382  15 
   0  -9  -3 1818.15 642.291   7 
   0  -9  -3 879.836 277.731   5 
   0   9   3 1643.65 559.285  18 
   0   9   4 81820.2 3254.06  18 
   0   9   4 86674.3 3325.99  12 
   0   9   4 79607.0 3503.61  10 
   0  -9  -4 84902.7 3494.47   7 
   0   9   4 83563.0 3504.19   6 
   0  -9  -4 81095.3 2971.11  11 
   0  -9  -4 84284.8 3456.61   4 
   0   9   4 77834.6 3113.91  17 
   0   9   4 79760.8 3000.28  13 
   0   9   4 82443.7 2693.03  14 
   0   9   5 5939.26 692.812  14 
   0   9   5 5320.42 854.992  12 
   0  -9  -5 6122.09 993.700   4 
   0   9   5 6555.04 1085.02  10 
   0   9   5 6633.74 928.720  17 
   0   9   5 7087.87 725.455  16 
   0   9   5 6346.05 971.983  18 
   0   9   5 6238.78 840.494  13 
   0  -9  -5 4967.02 926.818   7 
   0   9   5 8352.94 1155.43   6 
   0  -9  -5 6712.13 896.376  11 
   0   9   6 27293.5 2038.92  12 
   0   9   6 29432.9 1845.70  13 
   0  -9  -6 28401.1 2054.93   4 
   0  -9  -6 28931.1 2130.25   7 
   0   9   6 23790.8 2018.36  10 
   0  -9  -6 26154.8 1783.23  11 
   0   9   6 28325.9 2115.89   6 
   0   9   6 26343.5 1766.17  17 
   0   9   6 26860.6 1508.92  16 
   0  -9  -7 20761.1 1803.38   4 
   0   9   7 23253.1 1920.32  12 
   0   9   7 25284.0 1717.16  17 
   0   9   7 21618.9 1453.24  16 
   0  -9  -7 18484.5 1574.69  11 
   0   9   7 21419.2 1964.90  10 
   0   9   7 20641.1 1859.89   6 
   0  -9  -7 20765.9 1687.34  20 
   0  -9  -7 21786.5 1920.71   7 
   0   9   8-1353.22 952.559  10 
   0   9   8-254.099 618.137  12 
   0  -9  -8 149.517 457.219  20 
   0  -9  -8-438.445 498.428   7 
   0   9   8-719.466 681.723   6 
   0   9   9 8217.50 1310.33  12 
   0  -9  -9 11170.7 1295.73  20 
   0   9   9 7911.47 1231.56   6 
   0   9   9 9968.02 1483.89  10 
   0  -9  -9 8740.62 1353.88   7 
   0   9  10 111.101 515.288  12 
   0   9  10-165.632 522.103   6 
   0   9  11 2091.87 762.129   6 
   0 -10  17 3105.50 826.556  16 
   0  10 -16-103.629 619.495   3 
   0 -10  16-17.6043 639.490   8 
   0 -10  16-387.262 525.160  16 
   0 -10  15 4456.12 1109.38  19 
   0 -10  15 4674.02 921.570   4 
   0 -10  15 2905.15 736.562  16 
   0 -10  15 3762.28 1047.78   8 
   0  10 -15 3182.16 871.910   3 
   0 -10  14 602.925 712.241  19 
   0 -10  14 1658.97 846.984   8 
   0 -10  14 1157.73 500.544  16 
   0 -10  14 1983.03 704.849   4 
   0  10 -14 2397.85 800.393   3 
   0 -10  13 6314.48 1213.72   8 
   0 -10  13 4842.39 797.385  16 
   0  10 -13 2861.06 779.219   3 
   0 -10  13 4211.66 852.960   4 
   0 -10  13 3797.35 995.720  19 
   0 -10  12 139.720 546.253   8 
   0 -10  12-154.524 393.355  16 
   0  10 -12-197.842 475.182   3 
   0 -10  12 245.466 422.639   4 
   0  10 -11-652.806 575.965   3 
   0 -10  11-62.7691 482.495   4 
   0 -10  11-684.916 454.937  16 
   0 -10  11 460.988 456.673   8 
   0  10 -10 3217.68 704.869   3 
   0 -10  10 3733.13 763.424   4 
   0 -10  10 2919.98 510.593  16 
   0 -10   9 17145.8 1490.12   4 
   0 -10   9 16224.0 1076.45  16 
   0  10  -9 15344.3 1400.12   3 
   0 -10   8 3117.41 441.841  16 
   0 -10   8 5133.35 842.719   4 
   0  10  -8 4994.80 833.613   3 
   0  10  -7 1501.09 491.875   3 
   0  10  -7 1191.00 306.266  15 
   0 -10   7 1427.42 282.083  16 
   0 -10   7 2158.14 643.027   4 
   0  10  -6 65734.5 2726.46   3 
   0  10  -6 60969.6 1341.73  12 
   0  10  -6 63624.8 1370.91  12 
   0  10  -6 66336.7 2887.08  13 
   0 -10   6 63882.5 1832.72   1 
   0 -10   6 60412.6 2791.55   4 
   0  10  -6 67685.2 1815.60  15 
   0 -10   6 63492.4 1541.93  16 
   0  10  -5 958.501 480.107   3 
   0  10  -5 306.681 426.330  13 
   0  10  -5-6.22621 115.804  15 
   0 -10   5 505.386 540.748   4 
   0  10  -5 255.521 148.451  12 
   0  10  -5 784.181 367.104   5 
   0 -10   5 94.4170 179.323   1 
   0  10  -4 10024.3 1134.95  18 
   0  10  -4 12443.0 1222.88  13 
   0  10  -4 10487.7 428.997  15 
   0 -10   4 11176.7 1181.56   4 
   0  10  -4 11649.2 875.559   5 
   0  10  -4 10880.9 681.879  12 
   0  10  -4 10853.6 1105.93   3 
   0 -10   3 14080.1 1340.03   4 
   0  10  -3 14465.7 885.830  12 
   0  10  -3 14667.6 1268.17  13 
   0  10  -3 15286.0 1425.03   6 
   0  10  -3 14993.1 941.552   5 
   0  10  -3 11634.3 1225.58  18 
   0  10  -2 52894.2 2468.04  14 
   0  10  -2 51265.4 2612.33   6 
   0  10  -2 47074.5 1700.36   5 
   0  10  -2 48116.9 1835.14  12 
   0  10  -2 48557.0 2446.13  18 
   0  10  -2 49122.6 2332.69  10 
   0 -10   2 51544.5 2571.31   4 
   0  10  -2 50657.0 2384.90  13 
   0 -10   2 49604.1 2072.41  11 
   0 -10   1 1787.22 435.919  11 
   0  10  -1 1838.85 638.309  18 
   0  10  -1 585.915 558.722   6 
   0  10  -1 987.965 451.250  14 
   0  10  -1 1478.50 329.043   5 
   0  10  -1 3668.63 854.045  17 
   0 -10   1 838.081 521.372   4 
   0  10  -1 2582.65 680.678  10 
   0  10  -1 1712.09 421.195  12 
   0  10  -1 1383.94 509.917  13 
   0 -10   0 54452.8 2234.08  11 
   0  10   0 57645.3 2502.67  13 
   0  10   0 54708.1 2768.05  17 
   0  10   0 55090.1 2468.66  14 
   0 -10   0 55393.9 2735.58   4 
   0  10   0 55385.9 2794.74   6 
   0  10   0 55065.2 2659.67  10 
   0  10   0 54993.1 1806.34   5 
   0  10   0 57184.0 2280.45  12 
   0  10   0 61350.2 2751.02  18 
   0  10   1 26771.0 1249.17   5 
   0  10   1 30019.6 1738.16  14 
   0  10   1 27629.8 1937.82  17 
   0  10   1 27259.7 1932.90  10 
   0 -10  -1 28253.8 1978.67   4 
   0 -10  -1 28205.4 1600.44  11 
   0  10   1 28916.3 1679.33  12 
   0  10   1 27945.8 1524.12   2 
   0  10   1 26364.8 1701.23  13 
   0  10   1 30439.5 1952.45  18 
   0  10   1 28305.4 2015.80   6 
   0  10   2 4296.91 718.542  13 
   0  10   2 3682.32 760.306  18 
   0  10   2 3788.42 506.512   5 
   0  10   2 3021.12 605.783  14 
   0  10   2 3797.16 737.412  12 
   0  10   2 2523.62 669.004   6 
   0  10   2 2434.76 699.060  10 
   0  10   2 2941.69 762.872  17 
   0 -10  -2 2289.92 655.210   4 
   0 -10  -2 2638.84 533.081  11 
   0  10   3 12729.9 1206.14  13 
   0  10   3 14836.9 1333.23  12 
   0  10   3 16995.4 1635.05  10 
   0 -10  -3 15489.9 1288.58  11 
   0  10   3 14133.3 1153.96  14 
   0 -10  -3 15888.5 1516.23   4 
   0  10   3 11926.7 1285.61  17 
   0  10   3 14392.0 1381.22  18 
   0  10   3 17077.1 1613.58   6 
   0 -10  -3 14335.6 1453.81   7 
   0  10   4 1235.01 694.417  10 
   0  10   4 3493.31 771.917  12 
   0  10   4 3549.77 773.282  18 
   0 -10  -4 2288.25 690.882   7 
   0  10   4 2387.85 717.318   6 
   0  10   4 2470.83 497.764  14 
   0 -10  -4 4068.39 868.991   4 
   0  10   4 2341.40 563.506  13 
   0 -10  -4 3415.29 675.321  11 
   0  10   4 1840.79 621.441  17 
   0  10   5 22983.0 2043.34  10 
   0  10   5 23568.9 1869.01  12 
   0 -10  -5 23789.5 1990.45   7 
   0  10   5 23679.5 1977.41   6 
   0 -10  -5 25666.6 2003.70   4 
   0  10   5 23262.5 1685.65  13 
   0 -10  -5 24022.9 1680.64  11 
   0  10   5 22379.2 1740.84  17 
   0  10   5 26155.2 1948.27  18 
   0  10   6 6264.76 1084.62   6 
   0 -10  -6 5524.47 886.803  11 
   0  10   6 5107.98 868.499  13 
   0 -10  -6 4825.40 999.352   7 
   0  10   6 7150.15 1155.08  12 
   0  10   6 5020.89 1065.49  10 
   0 -10  -6 5707.92 1038.05   4 
   0  10   6 5957.87 925.197  17 
   0  10   7 97.3153 569.664  12 
   0  10   7 18.4428 468.628  10 
   0  10   7-31.6347 343.394  17 
   0  10   7 528.066 629.395   6 
   0 -10  -7-157.257 495.221  11 
   0 -10  -7-225.815 677.416   7 
   0 -10  -7 352.600 490.335  20 
   0 -10  -7 288.131 465.673   4 
   0 -10  -8-252.301 598.916   7 
   0  10   8 993.695 533.394   6 
   0 -10  -8 1886.11 599.241  20 
   0  10   8 1738.69 678.612  12 
   0  10   8 941.781 575.745  10 
   0 -10  -8 1221.97 637.356  11 
   0 -10  -9 3703.50 909.155  11 
   0 -10  -9 2678.33 768.525  20 
   0  10   9 3716.91 960.785  12 
   0  10   9 1655.59 676.701   6 
   0  11 -16 8586.90 1384.24   3 
   0 -11  15 6880.74 1346.21   8 
   0  11 -15 8479.89 1306.24   3 
   0 -11  15 8231.76 1211.04   4 
   0  11 -14-124.682 475.890   3 
   0 -11  14-131.831 407.750   4 
   0 -11  14 29.3556 615.961  19 
   0 -11  14 513.860 736.952   8 
   0 -11  13 1073.23 508.112   4 
   0  11 -13 255.964 484.508   3 
   0 -11  13 981.219 645.757   8 
   0 -11  12 1181.25 561.842   8 
   0  11 -12 576.660 496.635   3 
   0 -11  12-236.546 433.724   4 
   0  11 -11 129.053 480.791   3 
   0 -11  11 89.6523 445.016   8 
   0 -11  11 175.326 429.689   4 
   0  11 -10 5294.88 888.475   3 
   0 -11  10 5101.49 956.152   4 
   0  11  -9-24.8675 483.244   3 
   0 -11   9 419.719 484.562   4 
   0  11  -8 16220.8 1002.61  15 
   0  11  -8 16513.0 1444.41   3 
   0 -11   8 14899.6 1445.94   4 
   0  11  -7 2818.49 375.993  15 
   0  11  -7 2569.05 682.142  13 
   0  11  -7 1089.56 415.950   3 
   0 -11   7 3070.02 732.513   4 
   0  11  -6 9183.03 1143.28  13 
   0  11  -6 8217.97 849.856   5 
   0 -11   6 6687.49 990.536   4 
   0  11  -6 9125.25 1101.00   3 
   0  11  -5 7977.56 1006.74   3 
   0 -11   5 6328.49 994.570   4 
   0  11  -5 8610.02 811.936   5 
   0  11  -5 8408.65 546.284  12 
   0  11  -5 7390.89 1020.05  13 
   0 -11   4 8435.64 1118.97   4 
   0  11  -4 9036.06 1044.19  10 
   0  11  -4 6476.60 931.198  13 
   0  11  -4 7546.80 621.829  12 
   0  11  -4 6055.43 668.489   5 
   0  11  -4 6793.35 967.175   3 
   0  11  -4 6523.25 1056.18   6 
   0  11  -4 5642.25 933.666  18 
   0 -11   3 21827.3 1776.94   4 
   0  11  -3 21413.8 1620.90  13 
   0  11  -3 22077.4 1803.24   6 
   0  11  -3 24670.3 1704.30  10 
   0  11  -3 20399.6 1130.18  12 
   0  11  -3 22218.3 1746.09  18 
   0  11  -3 20652.8 1150.13   5 
   0  11  -2 8450.55 1261.85  17 
   0  11  -2 5652.91 950.728  18 
   0  11  -2 6957.25 989.472  14 
   0 -11   2 5834.46 975.391   4 
   0  11  -2 6171.96 1045.68   6 
   0  11  -2 6208.05 917.195  13 
   0  11  -2 5734.23 584.527   5 
   0  11  -2 7574.67 1062.14  10 
   0  11  -2 5280.79 658.198  12 
   0  11  -1 43368.3 2581.93   6 
   0  11  -1 43365.2 2315.02  13 
   0  11  -1 43560.8 2413.91  10 
   0 -11   1 42920.2 2050.88  11 
   0  11  -1 43221.8 1950.68  12 
   0  11  -1 48155.3 2706.41  17 
   0  11  -1 47132.9 1690.12   5 
   0  11  -1 49336.8 2460.12  14 
   0  11  -1 45892.9 2491.11  18 
   0 -11   1 47705.3 2634.07   4 
   0  11   0-127.138 549.057   6 
   0  11   0 720.425 411.516  12 
   0  11   0 389.390 416.289  14 
   0 -11   0 501.760 351.546  11 
   0  11   0 738.348 271.590   5 
   0 -11   0-460.585 597.674   4 
   0  11   0 684.818 445.777  13 
   0  11   0-98.1740 506.383  18 
   0  11   0 394.761 488.132  17 
   0  11   0 435.601 507.905  10 
   0  11   1 17155.9 1564.37  18 
   0  11   1 19166.7 1698.05  17 
   0 -11  -1 17842.3 1357.98  11 
   0 -11  -1 19157.2 1715.73   4 
   0  11   1 20026.7 1473.93  12 
   0  11   1 19567.3 1766.71   6 
   0  11   1 19963.7 1502.99  14 
   0  11   1 19504.6 1705.69  10 
   0  11   1 18339.9 1475.34  13 
   0 -11  -2 330.212 574.958   7 
   0  11   2 569.755 556.073  10 
   0  11   2-466.348 406.059  14 
   0  11   2-521.202 643.922   6 
   0 -11  -2-188.180 378.794  11 
   0 -11  -2-49.6066 502.947   4 
   0  11   2 173.880 411.858  12 
   0  11   2-84.1179 367.720  13 
   0  11   2 113.841 495.947  18 
   0  11   2-223.157 583.997  17 
   0  11   3 9946.80 1245.60  18 
   0  11   3 11786.3 1302.97  12 
   0 -11  -3 12603.4 1455.13   7 
   0  11   3 10786.1 1160.90  13 
   0  11   3 9939.82 1019.03  14 
   0  11   3 9737.49 1252.47  17 
   0  11   3 10853.2 1411.22   6 
   0 -11  -3 10699.0 1104.95  11 
   0 -11  -3 11197.5 1353.79   4 
   0  11   3 9690.00 1309.15  10 
   0  11   4 4167.06 928.333  18 
   0  11   4 4947.88 897.642  13 
   0  11   4 3472.26 821.570  10 
   0 -11  -4 4451.08 786.023  11 
   0  11   4 3587.34 811.358  12 
   0 -11  -4 5502.05 1053.93   4 
   0  11   4 4627.37 874.056  17 
   0 -11  -4 5844.03 1076.96   7 
   0  11   4 5127.62 1042.09   6 
   0  11   5 1145.37 589.564  12 
   0 -11  -5-379.731 543.524   4 
   0  11   5 521.623 413.069  13 
   0  11   5-322.940 591.151   6 
   0 -11  -5 269.239 692.098   7 
   0 -11  -5-103.675 390.653  11 
   0  11   5-532.049 545.495  17 
   0  11   5 325.901 565.991  18 
   0  11   5 255.041 592.416  10 
   0 -11  -6 845.571 576.363   7 
   0  11   6 905.748 575.774  10 
   0  11   6 161.644 488.462  17 
   0  11   6 1063.73 539.371  13 
   0 -11  -6 201.926 390.894  11 
   0 -11  -6 487.066 634.450   4 
   0  11   6-60.6283 610.007  12 
   0  11   6 1425.34 723.223   6 
   0 -11  -7 181.131 425.687  20 
   0 -11  -7 315.317 477.845   4 
   0 -11  -7 1399.88 785.513   7 
   0  11   7 945.163 723.711   6 
   0  11   7 2361.77 757.303  12 
   0 -11  -7 861.096 419.222  11 
   0 -11  -8 483.876 475.481  20 
   0  11   8-297.261 467.518   6 
   0  11   8-512.234 709.583  12 
   0 -12  15 1108.46 809.562   8 
   0  12 -15 708.974 626.847   3 
   0 -12  15 670.677 611.511   4 
   0 -12  14 3313.18 870.255   4 
   0 -12  14 2522.16 816.473   8 
   0  12 -14 2114.13 771.332   3 
   0 -12  13-248.394 540.886   8 
   0 -12  13-163.181 610.452   4 
   0  12 -13 17.8867 520.704   3 
   0 -12  13 165.140 635.404  19 
   0 -12  12 831.522 525.253   4 
   0 -12  12 412.364 603.486   8 
   0  12 -12 513.078 457.585   3 
   0  12 -11 1115.42 483.280   3 
   0 -12  11 1008.53 582.258   8 
   0 -12  11 316.082 523.681   4 
   0 -12  10 614.326 587.932   4 
   0 -12  10-364.075 472.139   8 
   0  12 -10-297.233 596.182   3 
   0  12  -9 13425.0 1407.72   3 
   0 -12   9 9965.85 1279.93   4 
   0  12  -8 1326.33 538.817   3 
   0 -12   8 696.842 493.808   4 
   0  12  -8 630.181 489.590  13 
   0 -12   7 12027.3 1395.65   4 
   0  12  -7 12564.1 1107.67   5 
   0  12  -7 9939.98 1267.76  13 
   0  12  -7 11070.6 1292.83   3 
   0  12  -6 1327.25 548.200   3 
   0  12  -6 1586.74 534.444  10 
   0  12  -6 602.361 317.042   5 
   0  12  -6 142.133 447.267  13 
   0 -12   6 818.845 608.978   4 
   0  12  -5 2880.18 674.865  10 
   0  12  -5 940.298 550.686   3 
   0  12  -5 1681.67 648.318  18 
   0  12  -5 2266.73 453.890   5 
   0  12  -5 1488.08 574.340  13 
   0 -12   5 820.404 508.920   4 
   0  12  -5 1232.90 545.981   6 
   0 -12   4-138.696 593.129   4 
   0  12  -4-255.066 336.844   5 
   0  12  -4-652.741 457.825  10 
   0  12  -4-259.610 574.505   6 
   0  12  -4-280.787 585.002  18 
   0  12  -4-472.953 516.030  13 
   0  12  -3 15288.5 1601.43   6 
   0  12  -3 13961.8 1446.30  14 
   0  12  -3 12396.9 1270.47  10 
   0  12  -3 11345.2 1456.10  17 
   0  12  -3 12936.1 1342.74  13 
   0  12  -3 10233.9 1276.08  18 
   0 -12   3 14108.5 1499.38   4 
   0  12  -2 10498.1 1249.60  10 
   0  12  -2 11004.2 1242.93  13 
   0  12  -2 12886.1 1553.21  17 
   0 -12   2 11297.6 1382.54   4 
   0  12  -2 12730.0 1406.06  18 
   0  12  -2 12416.8 1472.26   6 
   0  12  -2 10649.5 1254.78  14 
   0  12  -2 11607.4 962.322  12 
   0  12  -1 11243.7 1027.09  12 
   0  12  -1 11839.3 1361.64  18 
   0  12  -1 12093.9 1293.40  14 
   0  12  -1 10549.0 1196.39  13 
   0 -12   1 9792.29 1345.83   4 
   0 -12   1 10977.5 1099.01  11 
   0  12  -1 11795.2 1355.30  10 
   0  12  -1 11252.5 1397.43   6 
   0  12  -1 12633.5 1508.54  17 
   0  12   0 13815.0 1381.53  13 
   0  12   0 11375.8 1104.64  12 
   0 -12   0 10751.1 1110.94  11 
   0  12   0 11368.4 1424.90   6 
   0 -12   0 12450.9 1478.56   4 
   0  12   0 11915.5 1443.44  17 
   0  12   0 12199.5 1375.75  18 
   0  12   0 11638.7 1437.48  10 
   0  12   0 11904.6 1275.86  14 
   0  12   1 500.514 499.143  17 
   0 -12  -1 1214.18 714.071   4 
   0 -12  -1 813.109 445.243  11 
   0  12   1 1047.26 500.625  13 
   0  12   1 2062.26 652.592  10 
   0  12   1 1722.05 551.208  14 
   0  12   1 1809.18 627.693  18 
   0  12   1 811.024 373.884  12 
   0  12   1 629.312 483.614   6 
   0  12   2 6261.39 1073.27  18 
   0  12   2 9033.16 1127.06  13 
   0  12   2 6352.74 893.469  14 
   0  12   2 6334.53 1148.90  17 
   0 -12  -2 8547.89 1276.94   7 
   0 -12  -2 7547.14 960.903  11 
   0 -12  -2 9448.03 1355.50   4 
   0  12   2 6452.13 1097.73  10 
   0  12   2 7534.20 1273.60   6 
   0  12   2 8276.11 1090.64  12 
   0 -12  -3 1091.33 605.249   4 
   0  12   3 950.638 718.174  10 
   0  12   3 1469.96 619.261   6 
   0 -12  -3 1648.65 780.169   7 
   0  12   3 1343.63 647.835  12 
   0  12   3 409.021 530.138  18 
   0  12   3 1604.00 558.739  13 
   0  12   3 33.6383 552.845  17 
   0 -12  -3 1408.31 483.824  11 
   0 -12  -4 4610.76 1055.54   4 
   0  12   4 3980.80 876.869  17 
   0  12   4 3703.21 839.592  12 
   0  12   4 3123.16 757.990  13 
   0  12   4 4159.71 984.024  10 
   0  12   4 3364.48 923.090   6 
   0  12   4 5522.67 1069.19  18 
   0 -12  -4 4039.72 946.899   7 
   0 -12  -5 2149.63 810.364   7 
   0  12   5 1265.65 792.435  10 
   0 -12  -5 1294.82 688.583   4 
   0  12   5 1406.03 599.130  18 
   0  12   5 2532.05 785.883  12 
   0  12   5 988.070 628.050   6 
   0  12   5 2624.77 797.564  17 
   0  12   6 240.994 516.882   6 
   0  12   6 297.081 574.151  12 
   0 -12  -6 514.852 553.556   4 
   0  12   7 1240.51 638.556  12 
   0 -12  -7 933.347 512.098  20 
   0 -13  15 1777.56 718.681   4 
   0 -13  14 5297.24 1071.20   4 
   0 -13  14 4995.36 1179.30   8 
   0  13 -14 4591.29 1034.21   3 
   0 -13  13 302.567 610.120   8 
   0  13 -13-126.427 607.539   3 
   0 -13  13 312.644 505.928   4 
   0 -13  12 7556.22 1307.00   8 
   0 -13  12 5615.28 1011.51   4 
   0  13 -12 8551.50 1216.18   3 
   0 -13  11 346.600 663.469   8 
   0  13 -11 92.0867 473.854   3 
   0 -13  11-46.6433 535.655   4 
   0  13 -10 17485.3 1688.79   3 
   0  13 -10 17674.8 1835.04  13 
   0 -13  10 15441.7 1584.74   8 
   0 -13  10 12288.6 1465.03   4 
   0  13  -9 11365.0 1353.15   3 
   0 -13   9 14531.6 1480.32   8 
   0  13  -9 12486.9 1527.45  13 
   0 -13   9 15373.3 1675.65   4 
   0 -13   8 629.071 521.724   4 
   0  13  -8 1287.80 672.759  13 
   0 -13   8 798.802 505.778   8 
   0  13  -8 1969.01 707.098   3 
   0  13  -7 9411.24 1304.34  13 
   0  13  -7 11583.7 1355.86   3 
   0  13  -6-87.7591 529.397  18 
   0  13  -6-587.150 530.850   3 
   0 -13   6-312.153 672.006   4 
   0  13  -6 478.624 563.619   6 
   0  13  -6 532.934 430.448  10 
   0  13  -6-577.346 596.214  13 
   0  13  -5 2881.21 838.791   6 
   0  13  -5 2463.10 930.866  17 
   0  13  -5 2576.06 788.405  18 
   0  13  -5 1471.58 662.786  14 
   0 -13   5 577.696 528.002   4 
   0  13  -5 2844.09 699.142  10 
   0  13  -5 2111.35 689.244  13 
   0 -13   4 2340.80 757.492   4 
   0  13  -4 2139.02 924.960  17 
   0  13  -4 4027.89 893.572  14 
   0  13  -4 2157.21 601.060  13 
   0  13  -4 2331.03 663.444  10 
   0  13  -4 3556.75 884.848  18 
   0  13  -4 3039.40 862.581   6 
   0  13  -3 166.775 495.363   6 
   0  13  -3 97.5259 495.351  18 
   0  13  -3 528.117 538.860  14 
   0 -13   3 774.648 629.078   4 
   0  13  -3 1529.96 791.015  17 
   0  13  -3 1080.95 582.231  13 
   0  13  -3 4.15573 404.823  10 
   0  13  -2 32452.4 2174.79  13 
   0  13  -2 26064.3 2248.25  17 
   0  13  -2 29480.2 2141.78  10 
   0 -13   2 36982.5 2564.17   4 
   0  13  -2 33468.9 2277.94  14 
   0  13  -2 29671.2 2375.02   6 
   0  13  -2 33460.2 2387.80  18 
   0  13  -1 9886.66 1226.73  14 
   0  13  -1 9906.66 1221.71  13 
   0  13  -1 8842.31 1259.41  18 
   0  13  -1 6051.81 1038.03  10 
   0  13  -1 8823.01 1300.30   6 
   0  13  -1 11340.0 1510.52  17 
   0 -13   1 9680.35 1357.95   4 
   0  13   0 162.344 389.134  13 
   0  13   0-741.129 549.415  14 
   0 -13   0 700.196 587.552   4 
   0  13   0 505.716 529.971  10 
   0  13   0-1020.37 763.378   6 
   0  13   0 637.939 486.563  17 
   0  13   0 197.810 477.044  18 
   0  13   1 125.371 371.965  14 
   0  13   1 770.635 609.350  18 
   0  13   1 112.668 398.848  12 
   0 -13  -1 477.980 607.190   4 
   0  13   1 649.391 399.161  13 
   0  13   1 401.922 527.014  17 
   0  13   1 794.907 620.897  10 
   0  13   1-269.921 778.781   6 
   0  13   2 823.163 639.890  10 
   0  13   2 701.160 500.417  13 
   0 -13  -2 297.879 495.268   7 
   0 -13  -2 1131.59 694.369   4 
   0  13   2 310.093 391.466  12 
   0  13   2 1335.37 709.036   6 
   0  13   2 518.151 619.359  17 
   0  13   2 2664.12 842.231  18 
   0  13   3 2431.02 882.698   6 
   0  13   3 2689.80 823.877  18 
   0  13   3 3119.65 784.143  12 
   0  13   3 2571.07 656.921  13 
   0 -13  -3 3360.08 990.740   4 
   0  13   3 2983.75 879.449  17 
   0  13   3 2455.08 800.048  10 
   0 -13  -3 2575.04 867.257   7 
   0  13   4 6172.48 1131.95  17 
   0  13   4 8321.71 1281.01  18 
   0  13   4 9517.65 1300.18  12 
   0  13   5-1136.80 675.494  17 
   0  13   5 658.657 573.244  12 
   0  13   5 661.174 571.506  18 
   0  13   6-1119.02 726.750  12 
   0 -14  13 9788.26 1415.45   8 
   0  14 -13 7497.74 1221.52   3 
   0 -14  12 228.395 599.709   4 
   0  14 -12 704.769 570.228   3 
   0 -14  11 1931.94 798.065   8 
   0 -14  11 2834.90 889.645   4 
   0  14 -11 2417.77 721.349   3 
   0  14 -10 345.275 548.616  13 
   0 -14  10 1647.46 612.459   4 
   0 -14  10 2270.92 764.558   8 
   0  14 -10 3015.86 842.917   3 
   0  14  -9 6668.68 1207.28  13 
   0 -14   9 6445.84 1159.31   4 
   0 -14   9 5103.44 965.030   8 
   0  14  -9 7455.57 1172.66   3 
   0  14  -8 32308.8 2545.80   6 
   0 -14   8 34865.5 2568.15   4 
   0  14  -8 37349.4 2685.51  18 
   0  14  -8 33988.7 2506.86  13 
   0  14  -8 33788.8 2358.79   3 
   0  14  -7 733.235 559.088   3 
   0 -14   7 1950.16 742.481   4 
   0  14  -7 2286.37 933.070  17 
   0  14  -7 1186.15 715.157   6 
   0  14  -7 1431.42 698.864  18 
   0  14  -7 2425.89 776.161  13 
   0  14  -6 10343.8 1414.63  14 
   0  14  -6 11478.7 1417.16  13 
   0  14  -6 11003.8 1508.97  18 
   0  14  -6 10939.3 1654.65  17 
   0  14  -6 10745.5 1542.95   6 
   0 -14   6 9864.32 1408.16   4 
   0  14  -5 650.768 556.435  18 
   0  14  -5 219.200 635.336  17 
   0  14  -5 297.083 449.968  10 
   0  14  -5 207.749 456.488  13 
   0 -14   5-21.8799 616.321   4 
   0  14  -5 346.522 534.879   6 
   0  14  -5 998.448 575.027  14 
   0  14  -4 4255.20 955.808  14 
   0  14  -4 2132.74 815.492   6 
   0  14  -4 2579.32 780.596  13 
   0  14  -4 2663.59 816.351  18 
   0  14  -4 4332.39 1123.42  17 
   0 -14   4 2598.14 814.671   4 
   0  14  -4 4912.07 940.654  10 
   0  14  -3 8708.75 1416.02  17 
   0  14  -3 8327.00 1241.05  14 
   0  14  -3 9818.89 1501.42   6 
   0  14  -3 7695.56 1274.90  18 
   0 -14   3 7813.16 1324.14   4 
   0  14  -3 6836.67 1077.79  13 
   0  14  -3 6914.73 1100.66  10 
   0  14  -2 5473.84 1054.52  18 
   0  14  -2 3815.60 884.912  14 
   0  14  -2 3204.38 1021.10  17 
   0  14  -2 3301.63 942.479   6 
   0  14  -2 2438.08 757.954  10 
   0  14  -2 3350.41 856.297  13 
   0 -14   2 2090.79 930.742   4 
   0  14  -1 1787.02 804.610  18 
   0  14  -1-524.019 581.647  13 
   0  14  -1-384.899 533.977  10 
   0  14  -1-240.405 639.084  17 
   0 -14   1 438.536 583.621   4 
   0  14  -1 278.493 426.163  14 
   0  14  -1-317.484 603.577   6 
   0  14   0 3621.87 948.400  17 
   0  14   0 4695.02 932.275  14 
   0  14   0 5541.47 1006.66  13 
   0  14   0 4388.36 947.341  18 
   0  14   0 2964.44 924.015  10 
   0  14   1 1226.72 640.053  17 
   0 -14  -1 1980.52 737.080   7 
   0  14   1 1743.04 731.051  18 
   0  14   1 1487.83 645.305  10 
   0  14   1 1794.48 647.923  13 
   0  14   2 4693.62 1037.77  17 
   0  14   2 1898.65 784.066  18 
   0  14   3 10266.1 1520.19  17 
   0  14   4 3687.28 938.262  17 
   0 -15  13 362.203 548.732   8 
   0  15 -11 660.436 603.474   3 
   0  15 -10 1911.77 704.797   3 
   0  15  -9 232.821 497.776   3 
   0  15  -8 1599.01 796.893   3 
   0  15  -8 1183.99 655.672  13 
   0  15  -7-1058.08 720.505  13 
   0  15  -7-1075.91 684.869  14 
   0  15  -6 2634.69 769.966  13 
   0  15  -6 6658.49 1291.90  14 
   0  15  -5-564.555 588.335  14 
   0  15  -5 71.8554 468.621  13 
   0  15  -4 3780.07 921.300  13 
   0  15  -4 3805.78 895.284  10 
   0  15  -4 5406.84 1114.77  14 
   0  15  -3-43.6954 485.512  10 
   0  15  -3 1333.47 498.056  13 
   0  15  -2 1927.32 743.204  14 
   0  15  -2 1495.77 703.670  10 
   0  15  -2 3196.83 826.243  13 
   0  15  -1 9171.54 1307.94  13 
   0  15  -1 11096.6 1521.08  10 
   0  16  -4 559.221 509.655  13 
   0  16  -3 2942.72 852.823  14 
   0  16  -3 3985.55 950.075  13 
  -1  16  -2 2544.47 869.594  10 
  -1  16  -3 6635.54 1182.39  14 
  -1  16  -3 6305.75 1161.99  10 
  -1  16  -4 831.937 583.116  14 
  -1  16  -4 1274.11 552.737  13 
  -1  16  -5 3714.50 891.974  13 
   1 -16   5 4666.69 1002.57  19 
  -1  16  -5 2923.35 841.609  14 
   1 -16   6 977.658 613.052  19 
  -1  16  -6 881.311 576.476  13 
   1 -16   7 2632.93 883.650  19 
  -1  16  -7 2575.21 816.279  13 
  -1  15   1 745.053 630.167  17 
  -1  15   0 829.822 646.208  17 
  -1  15   0-144.274 674.861  10 
   1 -15   0 2055.84 769.992   7 
  -1  15  -1 2399.86 735.348  10 
  -1  15  -1 2939.81 949.603  17 
  -1  15  -1 3077.47 763.239  13 
  -1  15  -2 10672.3 1315.00  13 
  -1  15  -2 9617.61 1358.43  10 
  -1  15  -2 11943.5 1575.93  18 
  -1  15  -2 10309.6 1360.19  14 
  -1  15  -2 13537.2 1706.96  17 
  -1  15  -3 1465.30 626.368  10 
  -1  15  -3 2279.55 762.238  18 
  -1  15  -3 2108.81 691.708  13 
  -1  15  -3 2027.89 814.109  17 
  -1  15  -3 993.381 611.620  14 
   1 -15   3 1793.16 635.696  19 
  -1  15  -4 1503.95 653.837  10 
  -1  15  -4 2617.92 759.720  14 
  -1  15  -4 3749.74 1146.74  17 
  -1  15  -4 1482.50 789.827  18 
  -1  15  -4 1824.79 613.173  13 
   1 -15   4 3095.15 951.731   4 
   1 -15   4 1936.48 688.257  19 
  -1  15  -5 181.397 515.133  13 
   1 -15   5 1891.55 685.040  19 
  -1  15  -5 1767.96 712.515  10 
  -1  15  -5 1677.16 965.516  17 
  -1  15  -5 2591.31 835.045  14 
  -1  15  -5 1955.25 817.581  18 
   1 -15   5 1709.68 798.920   4 
  -1  15  -6 5476.51 1140.95  18 
  -1  15  -6 3369.60 850.885  13 
   1 -15   6 3710.08 986.536  19 
   1 -15   6 2191.53 780.966   4 
  -1  15  -7 7034.47 1176.95  13 
   1 -15   7 9882.17 1477.89   4 
   1 -15   7 9399.12 1446.63  19 
  -1  15  -7 6186.72 1110.33   3 
  -1  15  -8 1773.17 777.290   3 
  -1  15  -8 957.378 641.015  13 
   1 -15   8 873.749 638.084  19 
   1 -15   8 807.389 717.501   4 
   1 -15   9 571.907 493.555   4 
   1 -15   9 868.004 697.811  19 
  -1  15  -9 2344.00 879.721   3 
  -1  15  -9 1330.26 657.912  13 
   1 -15  10 6513.45 1235.25   4 
  -1  15 -10 5054.26 1051.24   3 
  -1  15 -11-92.5296 624.845   3 
   1 -15  11 1608.44 856.450   4 
   1 -15  12 1491.98 698.345   8 
   1 -15  13 928.798 682.448   8 
  -1  14   5 8456.30 1308.31  12 
  -1  14   4 3128.23 867.730  17 
  -1  14   4 4026.60 935.226  12 
  -1  14   3 1152.11 685.246  17 
  -1  14   3 871.555 574.609  12 
  -1  14   3 1482.07 764.374  18 
   1 -14  -2 597.533 513.685   7 
  -1  14   2-822.906 668.088  10 
  -1  14   2-217.167 616.299  17 
  -1  14   2 663.569 479.800  18 
  -1  14   1-437.262 433.255  18 
   1 -14  -1-174.463 482.836   4 
  -1  14   1 25.4805 681.042   6 
  -1  14   1 278.022 548.577  17 
   1 -14  -1-400.283 501.286   7 
  -1  14   1 607.824 644.471  10 
  -1  14   0 4362.84 815.397  13 
  -1  14   0 3140.73 809.720   6 
  -1  14   0 5789.62 1096.85  18 
  -1  14   0 4802.85 860.457  14 
  -1  14   0 2849.33 791.589  10 
  -1  14   0 3085.04 890.994  17 
   1 -14   0 4384.60 1058.01   4 
  -1  14  -1 15318.0 1772.00   6 
  -1  14  -1 14142.3 1606.67  18 
  -1  14  -1 14880.2 1729.43  17 
  -1  14  -1 16018.1 1568.66  14 
  -1  14  -1 12887.9 1560.40  10 
   1 -14   1 18711.1 1929.90   4 
  -1  14  -1 14800.1 1464.44  13 
   1 -14   2 419.092 479.921   4 
  -1  14  -2 731.641 635.788   6 
  -1  14  -2 2285.72 850.167  18 
  -1  14  -2 1194.34 626.245  14 
  -1  14  -2 2292.96 850.232  10 
  -1  14  -2 866.683 495.329  13 
  -1  14  -2 2372.75 968.635  17 
  -1  14  -3 12229.4 1472.01  14 
  -1  14  -3 13132.3 1693.14  17 
  -1  14  -3 9540.59 1287.32  10 
   1 -14   3 11364.9 1488.52   4 
  -1  14  -3 9606.08 1446.50   6 
  -1  14  -3 11548.8 1367.28  13 
  -1  14  -3 11671.6 1527.70  18 
  -1  14  -4 12809.7 1559.30  18 
   1 -14   4 14021.0 1684.72   4 
  -1  14  -4 11339.5 1408.68  14 
  -1  14  -4 11843.9 1366.85  13 
  -1  14  -4 12295.6 1587.52   6 
  -1  14  -4 14925.7 1532.35  10 
  -1  14  -5 552.088 703.971   6 
  -1  14  -5 368.480 674.823  18 
  -1  14  -5 1207.43 680.274  10 
  -1  14  -5-194.683 436.272  13 
   1 -14   5 1078.27 616.469   4 
  -1  14  -6 23287.9 2119.95   6 
  -1  14  -6 22777.1 1920.29  13 
   1 -14   6 25066.2 2111.25   4 
  -1  14  -6 20027.8 1950.72  18 
  -1  14  -6 27715.0 2125.57   3 
   1 -14   7 955.785 760.377   4 
  -1  14  -7 548.967 666.682  18 
  -1  14  -7-572.372 627.950   3 
  -1  14  -7 223.398 447.383  13 
  -1  14  -8 20923.4 1888.79  13 
  -1  14  -8 21039.3 1898.01   3 
   1 -14   8 22228.3 2006.56   4 
  -1  14  -8 19170.4 1905.93  18 
  -1  14  -9 20012.2 1940.27  13 
  -1  14  -9 19833.7 1877.73   3 
   1 -14   9 21187.2 1973.33   4 
   1 -14   9 21995.4 2115.97  19 
  -1  14  -9 20658.8 1641.97   5 
   1 -14   9 20039.8 1693.63   8 
   1 -14  10 6204.32 1311.70  19 
  -1  14 -10 5399.94 1107.02  13 
   1 -14  10 3904.68 871.802   8 
  -1  14 -10 3906.98 928.500   3 
   1 -14  10 5447.18 1091.07   4 
   1 -14  11 9836.87 1383.76   4 
   1 -14  11 9197.07 1337.43   8 
  -1  14 -11 9555.89 1363.85   3 
  -1  14 -12 1111.68 579.378   3 
   1 -14  12 1494.62 656.260   4 
   1 -14  12 1046.55 571.017   8 
   1 -14  13 11469.8 1486.16   4 
  -1  14 -13 11286.2 1527.39   3 
   1 -14  13 9627.79 1429.80   8 
   1 -14  14 3126.54 931.721   8 
   1 -14  14 3002.66 857.227   4 
  -1  13   6-500.927 611.086  12 
   1 -13  -6-131.075 435.446  20 
  -1  13   5 2058.69 825.145  12 
  -1  13   5 2415.10 844.376   6 
  -1  13   5 1619.28 709.642  17 
  -1  13   5 1392.40 695.052  18 
  -1  13   4-418.178 607.504  12 
  -1  13   4 162.792 596.817  10 
   1 -13  -4 177.046 431.668   7 
   1 -13  -4-505.437 683.870   4 
  -1  13   4-989.023 597.562  17 
  -1  13   4-894.139 710.461  18 
  -1  13   4-171.073 461.643   6 
  -1  13   3 1470.20 690.855  17 
  -1  13   3 1813.92 765.699  18 
   1 -13  -3 3592.70 1029.66   4 
   1 -13  -3 2397.56 839.729   7 
  -1  13   3 1971.38 617.354  12 
  -1  13   3 1924.85 786.875  10 
  -1  13   3 729.109 633.134   6 
   1 -13  -2 4084.36 1040.39   4 
  -1  13   2 3931.55 866.957  18 
  -1  13   2 4677.41 1013.53  17 
  -1  13   2 3240.40 761.631  12 
  -1  13   2 4366.86 772.483  13 
  -1  13   2 4615.51 1105.73   6 
  -1  13   2 3594.90 955.453  10 
   1 -13  -2 4434.51 964.121   7 
  -1  13   1 429.678 532.822  18 
  -1  13   1 821.486 472.515  14 
  -1  13   1 269.083 552.682   6 
  -1  13   1 969.160 650.732  10 
  -1  13   1 257.189 400.326  13 
  -1  13   1-104.431 595.939  17 
   1 -13  -1 325.668 593.694   4 
  -1  13   1 291.254 404.894  12 
   1 -13  -1 389.220 535.854   7 
  -1  13   0 11144.9 1239.26  14 
  -1  13   0 11432.8 1431.78  10 
  -1  13   0 11870.0 1496.97  17 
  -1  13   0 12076.9 1521.01   6 
  -1  13   0 10938.7 1234.58  13 
  -1  13   0 11925.7 1458.36  18 
   1 -13   0 9829.05 1404.65   4 
  -1  13   0 11585.9 1195.32  12 
   1 -13   1-570.355 631.686   4 
  -1  13  -1 61.1277 374.705  13 
  -1  13  -1-446.337 562.933  18 
  -1  13  -1 1668.62 787.346  17 
  -1  13  -1 913.261 688.797  10 
  -1  13  -1-253.360 538.744   6 
  -1  13  -1-224.513 365.716  12 
  -1  13  -1 256.796 467.943  14 
   1 -13   2 19451.2 1842.21   4 
  -1  13  -2 22730.4 1803.20  14 
  -1  13  -2 19817.4 1874.52   6 
  -1  13  -2 22801.3 2031.32  17 
  -1  13  -2 21107.6 1812.47  10 
  -1  13  -2 19217.1 1611.20  13 
  -1  13  -2 21064.8 1868.98  18 
  -1  13  -3 16227.0 1728.74   6 
  -1  13  -3 17228.0 1676.25  18 
  -1  13  -3 14506.2 1407.13  13 
  -1  13  -3 15643.1 1563.58  14 
  -1  13  -3 14311.9 1504.59  10 
   1 -13   3 16991.1 1709.82   4 
  -1  13  -4-396.145 583.641  18 
  -1  13  -4 136.225 289.303   5 
  -1  13  -4 320.338 592.123   6 
  -1  13  -4 89.0515 448.301  13 
   1 -13   4-439.466 658.743   4 
  -1  13  -5 30614.7 2165.55   3 
  -1  13  -5 29716.0 2217.50  18 
  -1  13  -5 27790.6 2040.49  13 
  -1  13  -5 30846.2 1702.46   5 
   1 -13   5 32388.0 2312.38   4 
  -1  13  -5 31684.3 2344.88   6 
   1 -13   6 13444.8 1183.71   8 
  -1  13  -6 13896.9 1170.75   5 
  -1  13  -6 13175.8 1426.27  13 
  -1  13  -6 15010.3 1631.53  18 
  -1  13  -6 11690.8 1333.82   3 
   1 -13   6 12047.9 1420.97   4 
  -1  13  -7 41427.9 2111.47   5 
   1 -13   7 40423.2 2557.53   4 
  -1  13  -7 39347.5 2522.07  13 
  -1  13  -7 40657.6 2631.13  18 
  -1  13  -7 41555.7 2504.32   3 
   1 -13   7 42378.8 2222.38   8 
   1 -13   8 11252.9 1226.07   8 
  -1  13  -8 8927.66 1057.80   5 
   1 -13   8 10967.9 1368.72   4 
  -1  13  -8 12037.5 1455.80  13 
  -1  13  -8 10132.8 1294.69   3 
   1 -13   9 7077.65 1054.09   8 
  -1  13  -9 6512.47 1094.90   3 
   1 -13   9 4846.39 931.001   4 
  -1  13 -10 7659.07 1173.15   3 
   1 -13  10 7579.24 1151.80   4 
   1 -13  10 7939.16 1173.35   8 
   1 -13  11 3234.26 833.546   8 
   1 -13  11 5315.01 1260.31  19 
   1 -13  11 2813.39 768.548   4 
  -1  13 -11 2417.69 752.025   3 
  -1  13 -12 5502.69 1028.26   3 
   1 -13  12 8365.93 1412.18  19 
   1 -13  12 7209.20 1180.60   4 
   1 -13  12 7072.22 1193.64   8 
   1 -13  13 775.231 503.436   4 
  -1  13 -13 403.239 540.460   3 
   1 -13  13 91.5169 526.129   8 
   1 -13  14 710.673 644.640   8 
  -1  13 -14 1013.98 635.967   3 
   1 -13  14 1406.45 615.405   4 
   1 -12  -8 159.050 426.259  20 
  -1  12   7 1843.14 820.441  12 
   1 -12  -7 1544.20 617.099  20 
  -1  12   7 2580.50 853.034   6 
   1 -12  -6-303.890 552.485  20 
   1 -12  -6 134.391 525.630   7 
   1 -12  -6 765.719 603.055   4 
  -1  12   6 493.707 569.079  10 
  -1  12   6 27.6642 580.876  12 
  -1  12   6-299.845 581.332   6 
  -1  12   5 815.000 615.397  18 
  -1  12   5-1051.75 714.801  10 
  -1  12   5 137.936 421.160  17 
  -1  12   5 1553.07 725.764   6 
   1 -12  -5 306.192 517.968   4 
  -1  12   5-368.351 611.914  12 
   1 -12  -5 1257.99 661.528   7 
  -1  12   4 10894.8 1428.33   6 
  -1  12   4 9804.12 1263.08  12 
  -1  12   4 7412.90 1134.20  17 
   1 -12  -4 9465.31 1312.99   7 
   1 -12  -4 10828.8 1441.01   4 
  -1  12   4 11515.8 1427.17  18 
  -1  12   4 10590.0 1515.18  10 
  -1  12   4 9570.16 1095.29  13 
  -1  12   3 19606.8 1762.79  18 
  -1  12   3 21667.8 1778.35  12 
  -1  12   3 19255.4 1895.20  10 
  -1  12   3 21937.4 1621.28  13 
   1 -12  -3 22274.3 1914.45   7 
  -1  12   3 22145.1 2010.93   6 
  -1  12   3 19300.7 1747.87  17 
   1 -12  -3 22049.9 1997.40   4 
   1 -12  -3 19569.0 1433.45  11 
  -1  12   2 2365.34 779.477  17 
  -1  12   2 3552.14 919.564   6 
  -1  12   2 1741.80 592.725  12 
  -1  12   2 1155.92 679.558  10 
  -1  12   2 1038.65 589.711  18 
  -1  12   2 1173.49 491.247  13 
  -1  12   2 1602.10 500.214  14 
   1 -12  -2 1670.66 495.777  11 
   1 -12  -2 1404.74 634.923   7 
   1 -12  -2 1855.11 710.149   4 
  -1  12   1 11012.8 1398.47   6 
   1 -12  -1 8658.11 906.495  11 
  -1  12   1 9805.98 1091.28  12 
   1 -12  -1 10401.6 1356.06   4 
  -1  12   1 9011.86 1227.42  18 
  -1  12   1 11836.3 1408.78  17 
  -1  12   1 9434.47 1275.58  10 
  -1  12   1 10144.3 1112.33  13 
  -1  12   1 9121.39 1031.36  14 
  -1  12   0 17671.8 1749.13   6 
   1 -12   0 16779.1 1235.16  11 
  -1  12   0 16833.7 1369.55  12 
  -1  12   0 16005.1 1394.26  14 
  -1  12   0 17216.4 1441.31  13 
  -1  12   0 16290.4 1649.41  10 
   1 -12   0 18350.0 1709.78   4 
  -1  12   0 15298.8 1075.92   5 
  -1  12   0 16374.0 1617.37  18 
  -1  12   0 16471.7 1647.04  17 
  -1  12  -1 19920.9 1561.52  13 
   1 -12   1 17066.2 1666.53   4 
  -1  12  -1 23170.8 1949.89  17 
  -1  12  -1 20973.2 1798.64  10 
  -1  12  -1 23214.9 1852.39  18 
  -1  12  -1 20470.1 1856.18   6 
  -1  12  -1 19991.6 1405.64  12 
  -1  12  -1 21782.3 1276.30   5 
  -1  12  -1 20517.8 1620.52  14 
  -1  12  -2 3855.04 890.166   6 
  -1  12  -2 4968.82 952.781  18 
   1 -12   2 4349.46 867.115   4 
  -1  12  -2 3845.81 617.784  12 
  -1  12  -2 3963.74 738.729  13 
  -1  12  -2 3602.88 539.928   5 
  -1  12  -2 3029.60 732.209  14 
  -1  12  -3 3182.35 550.326  12 
   1 -12   3 1903.69 413.162   8 
  -1  12  -3 2337.05 462.080   5 
  -1  12  -3 1884.25 635.638  18 
  -1  12  -3 1799.95 535.451  13 
   1 -12   3 2441.88 702.419   4 
  -1  12  -3 2792.99 805.064   6 
  -1  12  -4 21764.3 1862.20   6 
  -1  12  -4 22249.7 1369.89   5 
   1 -12   4 20894.6 1767.05   4 
  -1  12  -4 20860.6 1755.96  18 
  -1  12  -4 20079.7 1672.43   3 
   1 -12   4 21332.2 1270.90   8 
  -1  12  -4 21515.7 1203.66  12 
  -1  12  -4 21483.5 1655.57  13 
  -1  12  -5 2240.32 500.195   5 
  -1  12  -5 2353.65 632.834  13 
   1 -12   5 2431.98 551.312   8 
   1 -12   5 3599.93 844.827   4 
  -1  12  -5 3804.50 823.236  18 
  -1  12  -5 3127.02 748.133   3 
   1 -12   6 19781.6 1712.74   4 
   1 -12   6 18636.9 1393.15   8 
  -1  12  -6 17000.0 1272.08   5 
  -1  12  -6 20533.8 1755.50  18 
  -1  12  -6 19019.1 1633.17   3 
  -1  12  -6 21705.3 1737.65  13 
  -1  12  -7 1621.13 719.908  13 
   1 -12   7 554.002 536.888   8 
  -1  12  -7-322.102 394.042   5 
   1 -12   7 148.997 551.899   4 
  -1  12  -7 1105.64 574.355   3 
   1 -12   8 41712.4 2268.78   8 
  -1  12  -8 40972.2 2436.72   3 
   1 -12   8 40465.2 2444.13   4 
   1 -12   9 15300.5 1477.68   8 
   1 -12   9 14445.6 1485.91   4 
  -1  12  -9 13795.9 1435.06   3 
   1 -12  10 744.522 571.600   8 
   1 -12  10 1457.67 644.220   4 
   1 -12  11 3402.93 785.325   4 
  -1  12 -11 2159.21 612.954   3 
   1 -12  11 3156.45 947.300  19 
   1 -12  11 4683.30 975.832   8 
  -1  12 -12 995.883 557.569   3 
   1 -12  12 1158.37 838.107  19 
   1 -12  12 525.365 577.313   8 
   1 -12  12 1166.02 556.150   4 
  -1  12 -13-1074.10 711.037   3 
   1 -12  13-27.6810 613.462  19 
   1 -12  13 86.4952 446.863   4 
   1 -12  13-174.537 663.248   8 
   1 -12  13-111.578 446.151   9 
   1 -12  14 4449.16 896.640   4 
  -1  12 -14 4507.63 963.565   3 
  -1  12 -15 5579.28 1145.55   3 
   1 -12  15 4477.06 1104.26   8 
  -1  11   9-159.188 605.324   6 
   1 -11  -9-437.543 474.158  20 
  -1  11   8 104.407 654.575  12 
  -1  11   8 1328.25 613.820   6 
   1 -11  -8 346.436 502.859  20 
   1 -11  -7 390.149 465.316  20 
  -1  11   7-300.693 452.114   6 
   1 -11  -7 1099.22 644.875   7 
  -1  11   7-778.202 645.665  12 
  -1  11   7-802.306 816.667  10 
  -1  11   6 416.460 581.351  12 
   1 -11  -6 104.371 489.706   4 
  -1  11   6 1374.16 697.031   6 
   1 -11  -6 546.638 429.300  11 
  -1  11   6 725.145 480.259  17 
   1 -11  -6 1208.03 570.581   7 
  -1  11   6-64.8079 740.311  10 
   1 -11  -6 637.256 586.821  20 
   1 -11  -5 10957.1 1434.59   4 
  -1  11   5 6573.40 1122.09   6 
  -1  11   5 7350.68 1022.31  17 
  -1  11   5 8764.75 1048.68  13 
  -1  11   5 6876.80 1092.86  12 
   1 -11  -5 8755.25 1277.68   7 
  -1  11   5 9104.89 1229.55  18 
   1 -11  -5 7994.06 985.857  11 
  -1  11   5 9354.75 1337.77  10 
  -1  11   4 2215.68 686.790  17 
   1 -11  -4 4102.29 938.267   7 
   1 -11  -4 2798.64 614.534  11 
  -1  11   4 1935.52 721.269  18 
   1 -11  -4 3308.05 852.465   4 
  -1  11   4 3300.26 691.614  13 
  -1  11   4 3489.17 885.404  10 
  -1  11   4 3994.88 813.848   6 
  -1  11   4 2464.38 717.945  12 
   1 -11  -3 2500.21 851.702   4 
  -1  11   3 1512.66 646.336   6 
  -1  11   3 1555.47 575.894  12 
  -1  11   3 2410.59 715.516  18 
  -1  11   3 2218.17 664.448  17 
  -1  11   3 1770.80 446.779   5 
  -1  11   3 1635.26 469.885  14 
  -1  11   3 889.881 349.489  13 
   1 -11  -3 1680.58 493.244  11 
   1 -11  -3 885.744 576.267   7 
  -1  11   3 856.601 622.350  10 
   1 -11  -2 12309.3 1391.22   4 
   1 -11  -2 12392.6 1078.67  11 
  -1  11   2 13899.3 1228.21  13 
  -1  11   2 10641.7 1352.48  10 
  -1  11   2 10727.9 1250.26  17 
  -1  11   2 12955.5 1007.35   5 
  -1  11   2 12898.1 1393.23  18 
  -1  11   2 13578.4 1286.77  12 
  -1  11   2 14204.0 1518.00   6 
   1 -11  -2 12364.1 1363.73   7 
  -1  11   2 13986.1 1187.72  14 
   1 -11  -1 11545.7 1350.39   4 
  -1  11   1 9419.67 995.484  13 
  -1  11   1 7938.29 1139.89   6 
  -1  11   1 10155.4 859.704   5 
   1 -11  -1 11481.6 1001.82  11 
  -1  11   1 11333.8 1288.86  17 
  -1  11   1 9640.31 1227.49  18 
  -1  11   1 8506.54 946.706  14 
  -1  11   1 10429.6 1088.57  12 
  -1  11   1 10102.9 1315.40  10 
  -1  11   0 25193.2 1583.20  12 
  -1  11   0 21954.9 1742.09  18 
  -1  11   0 25184.0 1909.08  17 
  -1  11   0 25311.2 1674.00  14 
   1 -11   0 24427.0 1868.58   4 
  -1  11   0 24655.1 1889.58   6 
  -1  11   0 25047.4 1344.85   5 
  -1  11   0 26519.2 1934.50  10 
   1 -11   0 23983.1 1422.49  11 
  -1  11   0 23905.1 1589.90  13 
  -1  11  -1 12594.1 947.334   5 
  -1  11  -1 14468.0 1476.85   6 
  -1  11  -1 11684.0 1285.62  18 
   1 -11   1 12541.0 640.701   8 
  -1  11  -1 12609.9 1096.42  12 
  -1  11  -1 11166.4 1123.11  13 
   1 -11   1 12961.4 1033.34  11 
   1 -11   1 12992.8 1377.36   4 
  -1  11  -1 13999.8 1290.67  14 
   1 -11   2 46465.2 1567.38   8 
  -1  11  -2 50111.9 2590.17  18 
  -1  11  -2 48178.9 2625.00   6 
  -1  11  -2 51781.7 1958.75   5 
  -1  11  -2 48315.3 2303.58  13 
   1 -11   2 48994.1 2601.74   4 
  -1  11  -2 49896.6 2018.50  12 
  -1  11  -3 3857.13 786.609  13 
  -1  11  -3 3122.60 829.263   6 
   1 -11   3 3705.32 794.404   4 
  -1  11  -3 3125.70 734.519   3 
  -1  11  -3 3383.57 550.520  11 
   1 -11   3 3112.09 486.710   8 
  -1  11  -3 3417.03 526.029   5 
  -1  11  -3 3955.78 855.176  18 
   1 -11   4 5166.85 633.157   8 
  -1  11  -4 5549.33 708.138   5 
  -1  11  -4 4220.60 812.977  18 
  -1  11  -4 4442.89 841.826   3 
   1 -11   4 4300.77 816.713   4 
  -1  11  -4 4461.41 780.238  13 
  -1  11  -5 2015.21 659.868  18 
   1 -11   5 3032.23 628.127   8 
  -1  11  -5 1983.09 566.331  13 
  -1  11  -5 3055.13 700.234   3 
  -1  11  -5 1363.91 452.550   5 
   1 -11   5 3312.32 771.845   4 
  -1  11  -6 498.309 470.224  13 
  -1  11  -6 37.8777 93.9324  15 
   1 -11   6 1063.99 608.851   4 
  -1  11  -6-494.261 467.878   3 
   1 -11   6 319.681 420.359   8 
  -1  11  -6 57.3113 342.135   5 
  -1  11  -7 20288.0 944.583  15 
   1 -11   7 20313.4 837.974  16 
   1 -11   7 22131.0 1537.92   8 
  -1  11  -7 23950.9 1725.55   3 
   1 -11   7 19901.2 1628.45   4 
   1 -11   8 3062.00 704.366   4 
   1 -11   8 2917.97 410.017  16 
   1 -11   8 5079.24 884.869   8 
  -1  11  -8 5293.67 891.791   3 
   1 -11   9 1318.11 537.486   4 
   1 -11   9 2628.45 715.871   8 
  -1  11  -9 2967.52 673.012   3 
   1 -11   9 2962.44 471.781  16 
   1 -11  10 1655.14 708.454   8 
  -1  11 -10 957.974 533.036   3 
   1 -11  10 1788.52 651.390   4 
   1 -11  10 227.232 256.938  16 
   1 -11  11 2456.92 507.168  16 
   1 -11  11 3293.43 763.965   4 
   1 -11  11 3254.66 777.220   8 
   1 -11  11 4313.91 1007.50  19 
  -1  11 -11 3899.11 870.636   3 
   1 -11  12-452.405 403.724  16 
   1 -11  12 80.3751 571.754   8 
   1 -11  12-193.246 392.607   4 
   1 -11  12-1147.51 826.258  19 
  -1  11 -12 129.184 530.457   3 
   1 -11  13 4654.63 773.544  16 
   1 -11  13 4070.64 978.193   8 
   1 -11  13 5168.67 884.172   4 
   1 -11  13 4832.08 1109.95  19 
  -1  11 -13 3521.12 829.743   3 
   1 -11  13 4867.34 868.761   9 
   1 -11  14 6330.68 1179.73   8 
   1 -11  14 8377.30 1153.01   4 
  -1  11 -14 10423.5 1411.01   3 
   1 -11  14 9663.45 1503.10  19 
   1 -11  14 6020.64 944.688  16 
  -1  11 -15 5077.14 1069.90   3 
   1 -11  15 4458.09 1026.56   8 
   1 -11  15 5886.19 1221.79  19 
   1 -11  15 5830.63 1021.15  16 
  -1  11 -16 19341.1 1967.41   3 
  -1  10  11-227.537 530.828   6 
  -1  10  10 6291.40 1139.32   6 
   1 -10  -9-1.17489 420.099  20 
  -1  10   9-1227.48 1022.17  10 
  -1  10   9 1494.44 680.836   6 
   1 -10  -9 171.372 635.850   7 
   1 -10  -9 232.164 432.780  11 
  -1  10   9 123.639 680.719  12 
   1 -10  -8 11340.3 1477.64   7 
   1 -10  -8 10153.3 1228.73  11 
  -1  10   8 11865.4 1473.57   6 
  -1  10   8 9272.43 1372.75  12 
  -1  10   8 9688.79 1384.07  10 
   1 -10  -8 12780.0 1444.31  20 
   1 -10  -7 493.674 464.376  20 
  -1  10   7-752.555 806.869  10 
   1 -10  -7 143.305 378.085  11 
  -1  10   7-440.058 436.376  17 
  -1  10   7-436.608 428.257   6 
   1 -10  -7-658.421 592.022   7 
  -1  10   7 109.142 605.677  12 
  -1  10   6 1703.86 488.290  13 
   1 -10  -6 1278.12 562.112   7 
  -1  10   6 2466.73 628.439  17 
  -1  10   6 2389.86 785.479  10 
  -1  10   6 1633.39 664.697   6 
  -1  10   6 1874.41 638.663  12 
   1 -10  -6 1747.44 605.748  20 
   1 -10  -6 2690.43 790.159   4 
   1 -10  -6 1610.93 490.482  11 
   1 -10  -5 10381.7 1075.30  11 
  -1  10   5 11707.3 1216.63  17 
  -1  10   5 12471.1 1448.15   6 
  -1  10   5 10378.9 1061.00  13 
  -1  10   5 11119.4 1288.73  18 
   1 -10  -5 11068.9 1316.06   4 
   1 -10  -5 12001.8 1420.35   7 
  -1  10   5 11362.7 1312.61  12 
  -1  10   5 11134.3 1420.02  10 
  -1  10   4 3009.99 784.840   6 
  -1  10   4 2667.64 689.169  12 
  -1  10   4 3961.23 662.246   5 
  -1  10   4 3203.73 651.691  13 
  -1  10   4 4125.28 817.665  18 
   1 -10  -4 3955.77 819.610   7 
  -1  10   4 2971.86 745.777  10 
   1 -10  -4 3251.09 601.710  11 
  -1  10   4 2308.57 599.452  17 
   1 -10  -4 2652.92 766.138   4 
  -1  10   4 4292.91 588.362  14 
  -1  10   3 397.446 620.775  10 
   1 -10  -3 43.0064 434.432   7 
  -1  10   3-2.57465 404.188  12 
   1 -10  -3-866.017 546.889   4 
  -1  10   3-615.796 615.703  17 
  -1  10   3-73.7689 480.783   6 
  -1  10   3-226.787 427.113  18 
  -1  10   3-264.393 380.980  13 
   1 -10  -3-179.875 326.259  11 
  -1  10   3-40.8704 347.712  14 
  -1  10   3-202.742 279.544   5 
  -1  10   2 1660.48 452.432  14 
  -1  10   2 1765.15 565.967  17 
  -1  10   2 1570.37 684.462  10 
  -1  10   2 1434.19 585.308   6 
  -1  10   2 1710.30 490.638  13 
  -1  10   2 886.447 436.763  12 
  -1  10   2 1953.58 581.164  18 
   1 -10  -2 1726.49 443.506  11 
  -1  10   2 1354.08 397.620   5 
   1 -10  -2 1064.12 509.362   7 
   1 -10  -2 1183.02 292.554   5 
   1 -10  -2 1568.04 610.875   4 
  -1  10   2 1047.78 324.830   2 
  -1  10   1 52.2808 452.570  18 
  -1  10   1 993.839 632.421  10 
  -1  10   1-575.659 464.691  12 
  -1  10   1 364.437 301.810  13 
   1 -10  -1-447.152 400.256  11 
  -1  10   1-13.3182 240.955   2 
  -1  10   1-120.783 243.187   5 
  -1  10   1 27.8761 317.487  14 
  -1  10   1 263.552 517.494  17 
  -1  10   1-164.545 484.870   6 
   1 -10  -1-736.397 590.833   4 
  -1  10   0 12495.6 1283.56   6 
  -1  10   0 12050.1 1090.83  14 
  -1  10   0 11939.4 1066.25  12 
   1 -10   0 10985.4 437.374   8 
  -1  10   0 10855.0 1178.23  18 
   1 -10   0 10588.3 428.665   8 
   1 -10   0 11153.4 1187.71   4 
  -1  10   0 12168.3 1066.29  13 
  -1  10   0 12045.4 888.951   5 
   1 -10   0 10386.7 879.399  11 
   1 -10   1 21365.1 1643.83   4 
   1 -10   1 23323.9 1302.02  11 
   1 -10   1 22740.7 898.052   8 
  -1  10  -1 23253.2 1470.99  13 
  -1  10  -1 24648.6 1792.87   6 
  -1  10  -1 24488.7 1274.45   5 
  -1  10  -1 24269.8 1707.30  18 
  -1  10  -2 7558.32 1033.49   6 
   1 -10   2 7750.51 611.863   8 
  -1  10  -2 6745.23 850.888  13 
   1 -10   2 5599.91 873.137   4 
  -1  10  -2 8137.95 745.481   5 
  -1  10  -2 5794.91 871.755  18 
   1 -10   3 4792.29 835.360   4 
  -1  10  -3 4393.58 797.817  18 
  -1  10  -3 5092.41 773.139   3 
  -1  10  -3 5610.99 656.603   5 
  -1  10  -3 4871.84 744.793  13 
  -1  10  -3 4669.67 591.675  11 
  -1  10  -4 4108.25 563.341  11 
  -1  10  -4 5040.52 746.777  13 
  -1  10  -4 4882.92 637.509   5 
  -1  10  -4 4803.37 779.981   3 
  -1  10  -4 3677.22 751.601  18 
   1 -10   4 3473.40 730.414   4 
   1 -10   5 5041.93 825.774   4 
  -1  10  -5 5214.50 792.787  13 
  -1  10  -5 5521.15 661.602  11 
  -1  10  -5 4765.55 312.692  15 
  -1  10  -5 4869.94 635.580   5 
  -1  10  -5 4425.53 726.968   3 
   1 -10   6 7371.43 864.656   8 
  -1  10  -6 8657.21 1016.49   3 
  -1  10  -6 7392.76 527.073  15 
   1 -10   6 7073.05 455.553  16 
  -1  10  -6 7612.37 553.620  12 
   1 -10   6 7881.16 1015.81   4 
   1 -10   7 3556.86 286.857   1 
   1 -10   7 4333.98 780.306   4 
  -1  10  -7 4556.53 812.305   3 
  -1  10  -7 4324.58 405.232  12 
   1 -10   7 3292.68 695.880   8 
   1 -10   7 4685.94 467.554  16 
   1 -10   8 9229.56 1071.81   8 
   1 -10   8 9291.84 747.360  16 
  -1  10  -8 9932.59 1109.66   3 
   1 -10   8 8345.76 1036.64   4 
   1 -10   9 1177.05 537.532   4 
   1 -10   9 3224.86 751.424   8 
   1 -10   9 1986.51 429.670  16 
  -1  10  -9 1961.31 594.108   3 
   1 -10  10 2314.21 663.107   4 
   1 -10  10 1283.20 590.903   8 
   1 -10  10 1279.54 391.691  16 
  -1  10 -10 2199.79 613.392   3 
   1 -10  11 292.954 571.729   8 
   1 -10  11-982.204 504.298  16 
   1 -10  11-156.205 362.810   4 
  -1  10 -11 844.550 505.324   3 
   1 -10  11 1286.64 826.877  19 
   1 -10  12 1286.50 681.842  19 
   1 -10  12 171.866 437.156  16 
   1 -10  12 1560.06 789.165   8 
  -1  10 -12 440.916 461.765   3 
   1 -10  12 682.178 454.706   9 
   1 -10  12 655.544 414.982   4 
   1 -10  13 119.904 598.413  19 
   1 -10  13-83.4905 448.747   4 
   1 -10  13 59.8419 362.260   9 
   1 -10  13-610.553 567.489  16 
   1 -10  13 69.2503 575.239   8 
  -1  10 -13 636.538 534.211   3 
   1 -10  14 4394.93 826.965  16 
   1 -10  14 6428.48 1245.19  19 
   1 -10  14 5188.66 1085.57   8 
   1 -10  14 6054.93 926.213   4 
  -1  10 -14 7220.90 1174.10   3 
   1 -10  15 10830.3 1365.77  16 
  -1  10 -15 14251.4 1623.29   3 
   1 -10  15 13530.2 1752.77  19 
   1 -10  15 11165.1 1575.52   8 
   1 -10  16-670.754 769.548  19 
   1 -10  16 787.980 747.023   8 
  -1  10 -16 380.519 522.749   3 
   1 -10  16-692.617 555.335  16 
   1 -10  17 2422.23 788.633  16 
  -1   9  12 1762.48 620.003   6 
  -1   9  11 14261.4 1687.84   6 
  -1   9  10 458.267 538.177  10 
  -1   9  10 2587.74 811.069   6 
   1  -9 -10 1371.13 702.361   7 
   1  -9 -10 568.132 426.722  20 
  -1   9  10 911.550 733.647  12 
  -1   9   9 16644.9 1753.63  12 
   1  -9  -9 17452.5 1835.46   7 
  -1   9   9 15491.5 1624.19   6 
   1  -9  -9 15441.2 1525.42  20 
  -1   9   9 13846.6 1661.59  10 
   1  -9  -8 5428.22 1037.86   7 
   1  -9  -8 5011.59 948.751  20 
  -1   9   8 4530.49 909.541  12 
  -1   9   8 3212.35 651.098  16 
  -1   9   8 5363.18 985.965   6 
  -1   9   8 2086.41 743.149  10 
  -1   9   7 11173.5 1423.50  10 
  -1   9   7 12568.3 1099.50  16 
   1  -9  -7 11242.5 1270.96  20 
  -1   9   7 12132.6 1382.33   6 
   1  -9  -7 11696.8 1395.18   7 
  -1   9   7 10420.6 1059.84  17 
  -1   9   7 11484.5 1361.42  12 
  -1   9   6 62920.9 3021.61   6 
  -1   9   6 59618.1 2964.19  12 
   1  -9  -6 55841.0 2499.12  11 
   1  -9  -6 57856.8 2990.44   7 
  -1   9   6 57579.1 2519.00  17 
  -1   9   6 58978.8 3102.69  10 
  -1   9   6 59979.8 2280.57  16 
   1  -9  -6 60870.2 2878.36  20 
   1  -9  -6 54548.6 2841.23   4 
  -1   9   6 60118.9 2508.48  13 
  -1   9   5 5275.68 961.993  10 
   1  -9  -5 6748.71 1015.17   4 
   1  -9  -5 7767.89 1119.02   7 
  -1   9   5 7045.05 701.769  16 
  -1   9   5 6830.17 1036.70   6 
  -1   9   5 6419.95 995.589  18 
  -1   9   5 6804.36 639.949  14 
  -1   9   5 7445.92 917.102  17 
  -1   9   5 7774.16 881.798  13 
   1  -9  -5 6572.12 830.524  11 
  -1   9   5 6231.91 942.307  12 
   1  -9  -4 253.633 419.619   7 
   1  -9  -4 667.550 556.682   4 
  -1   9   4 817.401 399.625  13 
   1  -9  -4 266.938 318.462  11 
  -1   9   4 778.142 397.678   5 
  -1   9   4-536.348 571.285  12 
  -1   9   4-219.710 283.561  14 
  -1   9   4 551.558 285.738  16 
  -1   9   4-103.344 500.099   6 
  -1   9   4-352.431 532.126  18 
   1  -9  -4 604.306 231.072  19 
   1  -9  -4 16.3763 209.557   5 
  -1   9   4 56.7136 413.592  17 
   1  -9  -4 120.220 189.712  15 
  -1   9   4-726.322 639.412  10 
  -1   9   3 593.236 387.643  17 
  -1   9   3 640.482 225.908   2 
  -1   9   3 498.597 287.731  13 
   1  -9  -3 549.465 281.650   5 
  -1   9   3 553.039 471.199   6 
  -1   9   3 563.933 221.949  16 
  -1   9   3 314.071 442.941  12 
  -1   9   3 1471.39 373.542   5 
  -1   9   3 1650.90 682.806  10 
   1  -9  -3 919.561 581.364   7 
  -1   9   3-64.9666 376.111  18 
  -1   9   3 409.471 267.203  14 
   1  -9  -3 458.462 495.122   4 
   1  -9  -3 553.217 299.719  11 
   1  -9  -3 607.170 213.437  15 
   1  -9  -2 453.577 508.765   4 
   1  -9  -2 56.1882 268.735  11 
   1  -9  -2-143.735 220.544   5 
  -1   9   2-383.841 409.255  12 
  -1   9   2 662.556 570.116  17 
  -1   9   2 224.525 293.112   5 
  -1   9   2-88.2547 418.868  18 
   1  -9  -2 634.375 455.915   7 
  -1   9   2 1226.13 699.026  10 
   1  -9  -2-62.7653 132.995  15 
  -1   9   2-111.024 263.693  14 
  -1   9   2-575.169 363.661  13 
  -1   9   2 173.115 447.993   6 
  -1   9   2-163.648 263.395   2 
  -1   9   1 21929.5 1287.26   2 
  -1   9   1 22406.4 1347.81  14 
   1  -9  -1 23737.1 1267.95  11 
  -1   9   1 19991.2 1540.69   6 
  -1   9   1 22747.4 1354.89  13 
   1  -9  -1 24532.4 1676.38   4 
   1  -9  -1 21701.2 612.715  15 
  -1   9   1 21229.9 1165.86   5 
  -1   9   1 25587.2 1669.95  18 
  -1   9   1 24159.1 1467.98  12 
   1  -9   0 1577.45 529.108   4 
  -1   9   0 1141.04 545.629  18 
  -1   9   0 1452.17 500.138   6 
  -1   9   0 1507.33 454.945  13 
   1  -9   0 1972.58 410.214  11 
  -1   9   0 1540.65 405.345   2 
   1  -9   0 1731.75 190.425   8 
   1  -9   0 1830.21 199.626   8 
  -1   9   0 2214.85 403.426   5 
  -1   9  -1 22683.4 1604.12   6 
  -1   9  -1 25430.9 1481.18   2 
   1  -9   1 25654.3 965.974   8 
   1  -9   1 24767.0 1233.76  11 
  -1   9  -1 25338.0 1455.02  13 
   1  -9   1 24480.1 1638.94   4 
  -1   9  -1 24824.3 1228.43   5 
  -1   9  -1 25422.1 1644.40  18 
   1  -9   2 72911.8 2841.90   4 
  -1   9  -2 68848.9 2188.11  11 
  -1   9  -2 72782.5 2577.36  13 
  -1   9  -2 76134.9 2862.24  18 
  -1   9  -2 72937.9 2237.47   5 
  -1   9  -2 74157.6 2801.44   3 
  -1   9  -3 19.3421 321.240  13 
  -1   9  -3 483.633 441.027  18 
  -1   9  -3-280.837 272.992  11 
  -1   9  -3 240.995 231.811   5 
  -1   9  -3-246.390 428.342   3 
   1  -9   3 852.883 479.173   4 
  -1   9  -4 3821.33 546.815   5 
   1  -9   4 3999.98 713.744   4 
  -1   9  -4 3601.30 223.893  15 
  -1   9  -4 3735.60 521.548  11 
  -1   9  -4 3301.34 655.228  13 
  -1   9  -4 1988.42 539.913   3 
  -1   9  -5 13768.9 642.822  15 
   1  -9   5 14726.0 1248.50   4 
   1  -9   5 13434.9 561.235  16 
  -1   9  -5 13824.8 985.860  11 
  -1   9  -5 13841.3 1175.88   3 
  -1   9  -6 21154.4 886.700  12 
  -1   9  -6 21447.4 1457.30   3 
   1  -9   6 20095.6 880.618  16 
  -1   9  -6 19513.7 1241.64  11 
   1  -9   7 28352.6 1686.46   8 
   1  -9   7 26497.0 1175.15  16 
  -1   9  -7 25597.9 1639.18   3 
  -1   9  -7 24413.9 964.129  12 
   1  -9   7 24987.5 1581.30   4 
  -1   9  -8 24423.2 997.542  12 
   1  -9   8 24208.5 1652.42   8 
   1  -9   8 26013.9 1621.62   4 
   1  -9   8 23950.8 1252.27  16 
  -1   9  -8 24615.8 1638.99   3 
   1  -9   9 794.215 555.018   8 
   1  -9   9 462.623 277.926  16 
  -1   9  -9 834.209 235.970  12 
   1  -9   9 1112.05 480.657   4 
   1  -9  10 1151.21 406.932  16 
   1  -9  10 1495.17 630.179   8 
  -1   9 -10 1942.53 612.241   3 
   1  -9  10 1094.37 452.673   4 
   1  -9  11 2493.50 581.004  16 
   1  -9  11 4382.57 993.479  19 
   1  -9  11 3672.41 704.468   4 
   1  -9  11 4117.36 896.070   8 
  -1   9 -11 3592.87 788.852   3 
   1  -9  12 15046.1 1313.87   4 
   1  -9  12 15524.7 1599.78   8 
   1  -9  12 16257.1 1314.10   9 
   1  -9  12 15175.2 1634.57  19 
   1  -9  12 15121.1 1328.90  16 
  -1   9 -12 16143.6 1532.51   3 
   1  -9  13-135.774 312.987   9 
   1  -9  13 917.643 570.374   8 
   1  -9  13-2.43271 403.163   4 
   1  -9  13 1238.16 752.304  19 
  -1   9 -13 651.248 604.247   3 
   1  -9  14 34.4131 377.360   4 
   1  -9  14-678.404 690.222  16 
   1  -9  14-90.6714 576.762  19 
  -1   9 -14 1054.40 645.371   3 
   1  -9  14 1308.34 691.131   8 
   1  -9  15 132.942 725.312   8 
   1  -9  15-1024.28 732.847  16 
   1  -9  15-33.8010 613.037  19 
  -1   9 -15 1003.27 690.209   3 
   1  -9  15 253.902 379.954   4 
   1  -9  16-667.835 560.218  19 
  -1   9 -16-434.468 731.694   3 
   1  -9  16-1071.21 820.622   8 
   1  -9  16-733.495 749.044  16 
   1  -9  17 92.5976 641.905  16 
  -1   8  12 16651.1 1662.41  16 
  -1   8  12 16607.8 1746.36   6 
  -1   8  11 4541.20 1095.77  12 
  -1   8  11 5433.08 1109.52  10 
   1  -8 -11 5292.51 1150.19   7 
  -1   8  11 6305.18 1041.85  16 
  -1   8  11 5514.43 1040.19   6 
  -1   8  10 14751.8 1700.38  10 
   1  -8 -10 14748.5 1693.87   7 
  -1   8  10 16213.6 1772.03  12 
  -1   8  10 13317.0 1364.49  16 
  -1   8  10 15458.9 1586.47   6 
   1  -8 -10 13200.3 1353.86  20 
   1  -8  -9 1654.97 509.705  20 
  -1   8   9 521.303 613.229  10 
  -1   8   9 2973.75 819.289  12 
  -1   8   9 3235.14 791.554   6 
   1  -8  -9 3469.82 992.283   7 
  -1   8   9 2856.33 710.832  16 
  -1   8   8 168.817 585.260  12 
  -1   8   8 1207.83 648.481  10 
   1  -8  -8 825.241 724.790   7 
   1  -8  -8 959.565 547.345  20 
  -1   8   8 617.865 353.397  16 
  -1   8   8 1342.11 545.142   6 
  -1   8   8 1292.99 477.398  17 
  -1   8   7 3766.17 812.244   6 
  -1   8   7 2799.26 530.769  17 
  -1   8   7 3330.14 610.696  16 
  -1   8   7 2648.30 816.362  10 
   1  -8  -7 3570.69 757.827   7 
   1  -8  -7 4114.62 790.856  20 
  -1   8   7 4049.87 879.742  12 
  -1   8   6 843.408 501.522   6 
  -1   8   6 647.922 182.044   2 
   1  -8  -6-319.852 453.538   7 
  -1   8   6 665.738 568.087  10 
   1  -8  -6-143.208 552.173   4 
  -1   8   6 517.856 341.419  17 
   1  -8  -6 293.296 406.831  20 
  -1   8   6 762.449 387.355  16 
  -1   8   6-255.874 630.085  12 
   1  -8  -5 1724.15 589.035   7 
  -1   8   5 1409.60 319.496  14 
   1  -8  -5 1327.62 153.303  19 
   1  -8  -5 1055.73 472.450   4 
  -1   8   5 1737.72 596.800  18 
  -1   8   5 1797.04 632.117  10 
  -1   8   5 1520.49 600.036   6 
  -1   8   5 810.365 395.610  17 
  -1   8   5 1048.30 537.264  12 
   1  -8  -5 1520.24 162.036  19 
  -1   8   5 1527.67 398.322  16 
  -1   8   5 1221.65 424.865  13 
  -1   8   4 10562.4 1117.73  12 
   1  -8  -4 13494.2 1277.98   4 
   1  -8  -4 11714.6 622.447  19 
   1  -8  -4 11158.0 901.653   5 
   1  -8  -4 10713.7 1153.30   7 
  -1   8   4 11844.8 1181.10   6 
  -1   8   4 10298.4 769.899  16 
   1  -8  -4 9251.66 887.210  11 
  -1   8   4 10604.1 761.715  14 
  -1   8   4 11727.7 1149.12  18 
  -1   8   4 12096.7 961.850   5 
  -1   8   4 10450.5 1170.02  10 
   1  -8  -4 10229.7 900.252  13 
  -1   8   4 10141.6 980.029  17 
  -1   8   4 11291.1 951.106  13 
  -1   8   3 13549.5 907.935  14 
   1  -8  -3 13690.7 978.429  11 
  -1   8   3 12075.4 1165.60  18 
   1  -8  -3 12467.8 969.433  13 
  -1   8   3 13695.0 1002.55  13 
  -1   8   3 14577.6 1277.90   6 
  -1   8   3 13069.1 753.445  16 
  -1   8   3 14108.1 1167.66  17 
   1  -8  -3 13828.2 965.239   5 
  -1   8   3 16118.2 1389.88  10 
   1  -8  -3 15586.2 1309.27   7 
   1  -8  -3 12964.6 766.306  15 
  -1   8   3 13027.8 943.221   5 
   1  -8  -3 12687.3 1207.80   4 
  -1   8   3 15435.6 1254.55  12 
   1  -8  -2 8876.94 769.133  11 
   1  -8  -2 10743.8 588.963  15 
  -1   8   2 11772.8 1052.59  12 
  -1   8   2 9787.62 798.916  14 
   1  -8  -2 11103.0 821.550   5 
  -1   8   2 9429.42 540.426  16 
  -1   8   2 8722.45 803.951  13 
  -1   8   2 10287.6 808.034   5 
  -1   8   2 9328.07 1029.53   6 
  -1   8   2 10862.2 1037.08  17 
   1  -8  -2 10360.6 864.844  13 
   1  -8  -2 10689.9 1089.20   4 
  -1   8   2 8536.90 991.028  18 
   1  -8  -1 1050.63 481.048   4 
   1  -8  -1 1179.68 328.977  11 
   1  -8  -1 727.419 133.922  15 
  -1   8   1 1437.41 511.683   6 
  -1   8   1 706.558 313.181  13 
   1  -8  -1 594.423 224.783   5 
  -1   8   1 511.890 277.411   5 
  -1   8   1 589.881 273.922  14 
   1  -8   0 23541.6 1138.04  11 
  -1   8   0 24777.1 1173.97   5 
  -1   8   0 24090.9 1308.18  13 
  -1   8   0 22935.3 1478.95  18 
   1  -8   0 25783.2 1603.49   4 
  -1   8   0 23925.4 1545.54   6 
   1  -8   0 24211.0 738.893   8 
   1  -8   1 223799. 5277.02   4 
  -1   8  -1 223881. 4418.88   5 
  -1   8  -1 215002. 4760.67  13 
   1  -8   1 221717. 4385.91  11 
  -1   8  -1 228248. 5272.91  18 
  -1   8  -2 16425.5 1160.89   2 
   1  -8   2 16147.5 1262.12   4 
  -1   8  -2 16122.3 1234.04  18 
  -1   8  -2 15479.0 908.786  11 
  -1   8  -2 15098.6 1066.24  13 
  -1   8  -2 16677.8 1223.48   3 
  -1   8  -2 15705.2 953.390   5 
  -1   8  -3 46346.7 1946.62  13 
  -1   8  -3 44089.0 1960.80   3 
  -1   8  -3 44042.8 1606.40  11 
   1  -8   3 46130.9 2055.04   4 
  -1   8  -3 45853.9 1693.00   5 
   1  -8   4 29223.4 1609.84   4 
  -1   8  -4 29238.9 1576.28   3 
  -1   8  -4 28869.8 1320.92  11 
   1  -8   4 27835.1 749.417  16 
  -1   8  -4 29694.2 855.193  15 
  -1   8  -5 39185.5 1269.18  12 
  -1   8  -5 39449.4 1886.75   3 
   1  -8   5 40555.5 1194.42  16 
   1  -8   5 37551.5 1841.45   4 
  -1   8  -5 42283.6 1685.50  11 
  -1   8  -6 33969.5 1782.48   3 
  -1   8  -6 33877.8 1151.06  12 
   1  -8   6 35542.3 896.034   1 
   1  -8   6 35428.1 1279.70  16 
  -1   8  -6 36875.0 1652.21  11 
  -1   8  -7 17785.5 832.404  12 
  -1   8  -7 18098.7 1321.74   3 
   1  -8   7 17818.4 997.915  16 
   1  -8   7 20563.0 1346.56   4 
  -1   8  -8 59141.0 2493.36   3 
  -1   8  -8 58438.1 1711.41  12 
   1  -8   8 59810.5 2091.28  16 
   1  -8   8 63635.3 2640.78   8 
   1  -8   8 61185.2 2399.82   4 
   1  -8   9 13307.4 1034.10  16 
  -1   8  -9 12919.6 787.177  12 
   1  -8   9 11880.8 1043.92   4 
  -1   8  -9 13274.8 1190.37   3 
  -1   8 -10 5388.33 861.505   3 
   1  -8  10 7128.39 1113.60  19 
   1  -8  10 4633.65 695.179   4 
   1  -8  10 4068.16 611.305  16 
   1  -8  10 4276.65 885.984   8 
  -1   8 -10 4408.91 509.355  12 
   1  -8  11 8797.88 977.644  16 
   1  -8  11 10851.2 1289.72   8 
   1  -8  11 9034.81 956.117   4 
   1  -8  11 10926.8 1309.62  19 
  -1   8 -11 10015.0 1153.10   3 
   1  -8  11 10111.5 993.991   9 
   1  -8  12 3473.92 800.963   8 
   1  -8  12 2871.19 871.670  19 
   1  -8  12 3085.22 677.540  16 
   1  -8  12 3056.57 617.709   4 
  -1   8 -12 3736.21 846.882   3 
   1  -8  12 2261.73 512.660   9 
   1  -8  13 12161.2 1081.44   9 
   1  -8  13 12684.5 1190.48   4 
  -1   8 -13 13009.5 1385.23   3 
   1  -8  13 14012.3 1540.22   8 
   1  -8  13 11938.4 1255.28  16 
   1  -8  13 11576.2 1422.54  19 
   1  -8  14 1788.48 605.932  16 
   1  -8  14 4021.77 933.369  19 
  -1   8 -14 3399.42 828.134   3 
   1  -8  14 3024.70 869.654   8 
   1  -8  14 3104.99 651.792   4 
   1  -8  14 3225.12 592.405  12 
  -1   8 -15-504.896 685.055   3 
   1  -8  15-225.536 545.183   8 
   1  -8  15 478.411 526.402  19 
   1  -8  15-1226.61 820.354  16 
  -1   8 -16 465.870 664.432   3 
   1  -8  16-1679.57 863.751  16 
   1  -8  16 684.486 645.298  19 
   1  -8  16-90.1580 723.536   8 
   1  -8  17 1361.03 615.063  19 
  -1   8 -17 2099.96 734.112   3 
   1  -8  17 2390.71 721.757  16 
  -1   7  14 7206.46 1274.48  16 
  -1   7  13 5940.05 1072.93   6 
  -1   7  13 4018.36 967.720  16 
   1  -7 -12 4129.54 989.634   7 
  -1   7  12 4876.35 1067.13  10 
  -1   7  12 7460.44 1156.17  16 
  -1   7  12 5230.00 987.349   6 
   1  -7 -11 13374.5 1326.40  20 
  -1   7  11 13323.8 1566.40  10 
  -1   7  11 16640.4 1597.76   6 
   1  -7 -11 14604.8 1698.43   7 
  -1   7  11 17610.9 1635.96  16 
  -1   7  11 16806.8 1816.36  12 
  -1   7  10 788.002 620.000  12 
  -1   7  10-1.03804 499.250   6 
  -1   7  10-629.278 668.279  10 
   1  -7 -10 323.164 526.222   7 
   1  -7 -10 721.435 434.354  20 
  -1   7  10-115.900 593.130  16 
  -1   7   9 14836.7 1551.76  12 
  -1   7   9 15882.1 1393.68  16 
  -1   7   9 15301.3 1563.52  10 
  -1   7   9 15611.5 1060.26  17 
   1  -7  -9 15067.0 1569.00   7 
  -1   7   9 15089.0 1445.84   6 
   1  -7  -9 14653.4 1354.63  20 
  -1   7   8 2250.92 740.401  10 
  -1   7   8 1404.70 588.144  12 
  -1   7   8 2980.68 509.099  17 
  -1   7   8 2020.97 653.583   6 
  -1   7   8 2488.65 352.559   8 
   1  -7  -8 2331.05 604.062  20 
  -1   7   8 2900.05 610.376  16 
   1  -7  -8 2491.90 723.028   7 
  -1   7   7 28280.0 1842.32   6 
   1  -7  -7 30785.0 1829.73  20 
  -1   7   7 28048.1 1623.79  16 
  -1   7   7 28710.4 2018.35  10 
   1  -7  -7 27745.2 1944.58   7 
  -1   7   7 27852.9 1019.68   8 
  -1   7   7 29803.9 2009.86  12 
  -1   7   7 27841.2 1476.24  17 
  -1   7   7 26780.5 833.046   2 
  -1   7   6 1600.53 235.681   2 
   1  -7  -6 2189.83 537.141  20 
   1  -7  -6 1512.47 542.779   7 
  -1   7   6 1801.68 437.953  16 
  -1   7   6 3087.99 688.139   6 
   1  -7  -6 2032.39 614.773   4 
  -1   7   6 612.354 482.945  10 
   1  -7  -6 1551.10 380.043  13 
  -1   7   6 1934.54 678.849  12 
  -1   7   6 1956.20 430.196  17 
  -1   7   5 34636.5 1943.00   6 
  -1   7   5 34395.6 1662.70  17 
  -1   7   5 39005.0 2090.78  12 
   1  -7  -5 31760.1 1922.74   7 
  -1   7   5 36656.0 1270.45  14 
  -1   7   5 37898.8 1711.27  13 
   1  -7  -5 35596.4 1656.39  13 
  -1   7   5 34769.5 1918.18  18 
  -1   7   5 35956.4 1581.39  16 
   1  -7  -5 35788.8 1692.09   5 
   1  -7  -5 34405.5 1946.71   4 
  -1   7   5 35622.8 2102.41  10 
  -1   7   4 22853.6 1488.61  18 
  -1   7   4 23293.1 1150.44  16 
  -1   7   4 22628.9 1538.17   6 
   1  -7  -4 21553.0 1239.17  13 
   1  -7  -4 22990.9 1551.07   7 
  -1   7   4 23216.5 1354.18  17 
  -1   7   4 22528.6 1276.06   5 
   1  -7  -4 22453.5 1249.30   5 
  -1   7   4 22543.9 1024.13  14 
   1  -7  -4 23683.1 1553.46   4 
  -1   7   4 23291.1 1649.28  10 
  -1   7   4 22621.9 1267.17  13 
   1  -7  -4 23397.6 801.306  19 
  -1   7   4 24059.0 1564.88  12 
   1  -7  -3 80522.2 2405.49   5 
  -1   7   3 80891.1 2419.58   5 
   1  -7  -3 79943.7 2449.93  13 
   1  -7  -3 81757.7 2891.63   7 
  -1   7   3 79112.2 2683.93  17 
  -1   7   3 80673.6 2209.07  14 
  -1   7   3 82207.1 2466.71  13 
   1  -7  -3 79446.1 2903.53   4 
  -1   7   3 84419.5 2859.69  12 
  -1   7   3 83211.0 2870.20  18 
  -1   7   3 83280.5 2912.31   6 
   1  -7  -3 79077.4 2392.10  11 
  -1   7   3 83913.5 2119.68  16 
  -1   7   3 83058.1 3016.17  10 
  -1   7   2 32709.5 1052.39  16 
  -1   7   2 33076.0 1443.34  13 
   1  -7  -2 31597.7 1046.13  15 
   1  -7  -2 31722.0 1725.85   4 
  -1   7   2 32297.4 1352.42  14 
  -1   7   2 32164.1 1705.37   6 
  -1   7   2 31018.0 1661.54  18 
  -1   7   2 31104.0 1350.67   5 
   1  -7  -2 33637.9 1396.30  11 
   1  -7  -2 29234.7 1372.05  13 
   1  -7  -2 34527.0 1412.42   5 
  -1   7   1 38779.8 1835.88  18 
   1  -7  -1 42427.9 1522.81   5 
  -1   7   1 42911.0 1532.10   5 
   1  -7  -1 42468.4 1508.25  11 
  -1   7   1 41264.9 992.845  16 
   1  -7  -1 44546.5 1996.35   4 
  -1   7   1 41753.7 1621.58  13 
   1  -7  -1 39916.7 1010.77  15 
  -1   7   1 45596.1 2010.33   6 
   1  -7   0 203121. 4663.13   3 
  -1   7   0 200279. 3957.38   5 
  -1   7   0 197071. 4725.01   6 
  -1   7   0 197763. 4191.34  13 
   1  -7   0 194536. 3870.19  11 
   1  -7   0 198837. 4693.72   4 
  -1   7   0 198295. 4647.73  18 
  -1   7  -1 35531.3 1662.67   3 
   1  -7   1 34109.3 1686.00   4 
   1  -7   1 34362.3 1620.49   3 
  -1   7  -1 32942.3 1447.09  13 
  -1   7  -1 35597.0 1706.41   4 
  -1   7  -1 34042.3 1671.19  18 
  -1   7  -1 34215.6 1265.87  11 
   1  -7   1 34400.3 1270.54  11 
  -1   7  -1 33650.3 1309.16   5 
   1  -7   2 82582.4 2670.55   4 
  -1   7  -2 81036.9 2642.77   4 
   1  -7   2 83122.1 2612.07   3 
  -1   7  -2 81972.4 2460.77  13 
  -1   7  -2 83299.4 2611.26   3 
  -1   7  -2 81040.6 2210.31   5 
  -1   7  -2 78573.6 2631.54  18 
  -1   7  -2 80201.7 2105.53  11 
  -1   7  -3 9680.65 678.316  11 
   1  -7   3 10122.7 865.042   3 
  -1   7  -3 10491.7 909.106   2 
  -1   7  -3 8486.49 353.917  15 
  -1   7  -3 9564.95 861.939   3 
  -1   7  -3 9597.95 730.682   5 
   1  -7   3 9842.09 899.789   4 
  -1   7  -3 10093.3 898.241   4 
   1  -7   4 155156. 3841.34   4 
  -1   7  -4 162111. 4074.27   2 
  -1   7  -4 156587. 3855.77   3 
   1  -7   4 152227. 2726.89  16 
  -1   7  -4 156282. 3443.39  11 
   1  -7   4 163666. 3937.12   3 
  -1   7  -4 156657. 3874.59   4 
  -1   7  -5 90243.6 2517.80  11 
   1  -7   5 88108.6 2716.98   4 
   1  -7   5 91222.3 2795.66   3 
   1  -7   5 87895.6 2054.64  16 
  -1   7  -5 87624.5 2756.50   3 
  -1   7  -5 84198.8 1971.37  12 
  -1   7  -5 88557.0 2720.27   4 
  -1   7  -6 59531.1 1599.89  12 
  -1   7  -6 64003.7 2242.93   4 
  -1   7  -6 61468.4 2284.65   3 
   1  -7   6 58315.3 2174.51   4 
   1  -7   6 56581.0 1758.94  16 
   1  -7   7 153762. 3805.96   4 
   1  -7   7 155335. 3925.89   7 
  -1   7  -7 153858. 4019.81   3 
   1  -7   7 147574. 3448.96  16 
  -1   7  -7 147270. 3045.10  12 
   1  -7   8-303.374 363.919   4 
  -1   7  -8 176.322 385.671   3 
   1  -7   8-46.8627 313.281  16 
  -1   7  -8-20.9212 163.535  12 
   1  -7   8-8.53982 420.508   8 
   1  -7   9 11609.6 1200.88   8 
  -1   7  -9 9333.04 707.296  12 
   1  -7   9 8590.16 854.095  16 
   1  -7   9 11264.7 964.495   4 
  -1   7  -9 10809.8 1084.44   3 
   1  -7  10 14.8829 299.244   9 
  -1   7 -10 132.115 397.863   3 
  -1   7 -10-84.8790 202.803  12 
   1  -7  10 1505.95 659.905  19 
   1  -7  10-857.834 520.015  16 
   1  -7  10 1256.74 654.911   8 
   1  -7  10 74.6679 303.215   4 
   1  -7  11 13480.8 1001.68  12 
   1  -7  11 13236.1 1039.01   9 
   1  -7  11 10399.6 1088.87  16 
   1  -7  11 12463.6 1389.08   8 
   1  -7  11 13424.1 1082.47   4 
  -1   7 -11 12537.5 941.219  12 
   1  -7  11 13677.8 1399.25  19 
  -1   7 -11 12158.3 835.916  10 
  -1   7 -11 11362.8 1178.81   3 
   1  -7  12 14294.7 1090.59  12 
   1  -7  12 13680.4 1050.64   9 
   1  -7  12 15093.0 1183.03   4 
   1  -7  12 12523.2 1248.29  16 
   1  -7  12 13890.3 1458.65  19 
  -1   7 -12 15036.2 1428.55   3 
   1  -7  12 15045.1 1517.23   8 
   1  -7  13 215.576 519.139  19 
   1  -7  13 362.458 340.134   4 
   1  -7  13-164.860 270.189   9 
   1  -7  13-548.788 601.705  16 
   1  -7  13 712.327 662.620   8 
  -1   7 -13 445.807 423.275   3 
   1  -7  13-144.722 348.711  12 
   1  -7  14 458.286 646.238   8 
   1  -7  14-686.958 698.956  16 
   1  -7  14-235.188 315.923  12 
  -1   7 -14-647.528 676.631   3 
   1  -7  14 460.447 676.927  19 
   1  -7  14 673.433 409.600   4 
   1  -7  15 2356.04 612.823  12 
  -1   7 -15 682.878 442.655   3 
   1  -7  15 1683.67 644.513   8 
   1  -7  15-54.6468 592.383  16 
   1  -7  15 1403.79 655.452  19 
   1  -7  16-1380.85 911.473   8 
   1  -7  16-473.920 626.487  16 
   1  -7  16 415.569 543.363  19 
  -1   7 -16-1227.43 768.004   3 
   1  -7  17 861.711 515.601  16 
   1  -7  17 2407.67 822.814  19 
  -1   7 -17 2002.68 832.730   3 
   1  -7  17 1557.43 767.079   8 
   1  -7  18 591.271 519.533  19 
  -1   6  14 1087.55 684.512  10 
  -1   6  14 38.8422 532.077  16 
  -1   6  13 3377.80 940.308  10 
  -1   6  13 2511.61 702.713   6 
  -1   6  13 2829.39 903.113  12 
  -1   6  13 1019.64 628.728  16 
   1  -6 -13 4170.42 1085.51   7 
   1  -6 -12 541.834 591.360   7 
  -1   6  12 1304.60 577.795   6 
  -1   6  12 1703.77 717.349  10 
  -1   6  12 365.136 490.187  16 
  -1   6  12 2582.11 814.318  12 
  -1   6  11 8422.09 1081.58   6 
  -1   6  11 9088.70 1349.84  12 
  -1   6  11 8763.43 1248.13  10 
   1  -6 -11 9794.79 1075.90  20 
  -1   6  11 8288.04 1160.15  16 
   1  -6 -11 11043.9 1444.67   7 
  -1   6  10 1994.04 622.796  10 
  -1   6  10 1043.38 663.103  12 
   1  -6 -10 2105.73 719.252   7 
  -1   6  10 2494.51 451.899   8 
  -1   6  10 2360.40 638.477   6 
   1  -6 -10 3040.56 639.391  20 
  -1   6  10 2115.14 641.897  16 
   1  -6  -9 22241.0 1543.70  20 
  -1   6   9 21063.3 1755.80  12 
  -1   6   9 21047.1 1604.11   6 
  -1   6   9 18721.1 1472.16  16 
  -1   6   9 18977.0 1085.63  17 
  -1   6   9 20675.3 1176.01   8 
   1  -6  -9 21402.2 1783.24   7 
  -1   6   9 21188.6 1769.59  10 
   1  -6  -8 171.088 313.079  20 
  -1   6   8 252.016 228.798   8 
  -1   6   8 322.266 363.081   6 
  -1   6   8 576.630 255.325  17 
  -1   6   8 221.380 86.1091   2 
   1  -6  -8 1323.37 624.961   7 
  -1   6   8-698.938 677.318  12 
  -1   6   8-285.608 474.738  16 
  -1   6   8 99.9418 545.880  10 
  -1   6   7 30621.9 1436.67  17 
   1  -6  -7 34046.6 1816.44  20 
  -1   6   7 32728.6 1739.30  16 
  -1   6   7 34173.3 2072.24  10 
  -1   6   7 32562.1 1227.44   8 
   1  -6  -7 32880.0 1661.14  13 
  -1   6   7 34234.9 1899.59   6 
   1  -6  -7 32987.4 2027.41   7 
  -1   6   7 33487.3 982.494   2 
  -1   6   7 30583.8 1944.94  12 
  -1   6   6 9583.32 975.102   6 
  -1   6   6 11034.4 574.762   2 
  -1   6   6 10492.2 1130.11  10 
  -1   6   6 12068.8 1232.15  12 
  -1   6   6 12064.7 988.454  16 
  -1   6   6 10935.9 619.366   8 
   1  -6  -6 10307.5 874.240  13 
   1  -6  -6 9348.39 1052.93   7 
   1  -6  -6 9697.75 986.840  20 
  -1   6   6 10358.8 828.323  17 
  -1   6   5-188.407 427.253   6 
   1  -6  -5-134.057 243.874  13 
  -1   6   5 150.812 96.1160   8 
  -1   6   5 467.335 411.066  12 
   1  -6  -5 174.091 341.655  20 
   1  -6  -5-366.636 479.442   7 
  -1   6   5 286.477 460.001  10 
  -1   6   5 157.008 295.356  16 
  -1   6   5 105.887 273.453  13 
   1  -6  -5-127.503 280.150   5 
  -1   6   5 159.259 134.536   2 
  -1   6   5 33.2265 290.896  17 
   1  -6  -5-194.040 470.337   4 
   1  -6  -4 110334. 3347.84   4 
  -1   6   4 115738. 3349.27  18 
  -1   6   4 111106. 2957.52   5 
  -1   6   4 108636. 3271.52   6 
   1  -6  -4 105896. 1919.62  19 
  -1   6   4 104766. 2896.61  17 
  -1   6   4 109299. 2739.28  16 
  -1   6   4 114249. 3405.58  12 
  -1   6   4 108867. 2823.96  13 
   1  -6  -4 106515. 2921.17   5 
   1  -6  -4 107315. 3318.15   7 
   1  -6  -4 107679. 2838.75  13 
   1  -6  -4 105213. 1921.16  19 
  -1   6   4 112756. 2393.70  14 
  -1   6   4 109864. 3475.80  10 
  -1   6   3 43541.2 1432.49  16 
  -1   6   3 42414.3 1899.15  12 
   1  -6  -3 43105.8 1618.28   5 
  -1   6   3 42299.9 1883.10   6 
   1  -6  -3 41861.4 1914.50   4 
  -1   6   3 43482.1 1592.04  13 
  -1   6   3 43524.8 1640.48   5 
   1  -6  -3 45051.3 1957.30   7 
   1  -6  -3 45822.1 1941.40  18 
   1  -6  -3 41810.9 1575.32  13 
  -1   6   3 40170.9 1677.44  17 
  -1   6   3 45192.0 1919.93  18 
  -1   6   3 44790.6 1404.10  14 
   1  -6  -2 34450.7 1366.09  13 
   1  -6  -2 33953.6 1599.19   7 
  -1   6   2 33684.0 1621.36   6 
   1  -6  -2 33075.2 1287.78  11 
  -1   6   2 32187.4 1073.53  16 
   1  -6  -2 33217.0 1331.34   5 
  -1   6   2 33707.2 1340.13  13 
  -1   6   2 34843.3 1276.25  14 
  -1   6   2 35527.6 1363.95   5 
   1  -6  -2 37238.9 1719.87   4 
   1  -6  -2 32980.7 1621.00   3 
   1  -6  -2 32404.5 1565.89  18 
  -1   6   2 34214.8 1658.05   4 
  -1   6   2 33130.4 1592.31  18 
   1  -6  -1 92896.2 1790.80  15 
   1  -6  -1 95121.6 2446.19  13 
   1  -6  -1 94007.6 2840.29   4 
  -1   6   1 97041.4 2849.22   6 
   1  -6  -1 98350.2 2843.82  18 
  -1   6   1 98216.5 1813.67  16 
   1  -6  -1 94872.5 2280.51  11 
  -1   6   1 98341.4 2907.69   4 
   1  -6  -1 98309.0 2396.74   5 
  -1   6   1 95074.1 2358.88   5 
   1  -6  -1 98102.4 2849.46   3 
  -1   6   1 94457.1 2417.43  13 
  -1   6   1 96495.4 2807.61  18 
  -1   6   0 127723. 2917.38  13 
  -1   6   0 129882. 3298.57  18 
   1  -6   0 127688. 3269.02   3 
   1  -6   0 123958. 2769.39   5 
  -1   6   0 122788. 2761.79   5 
   1  -6   0 125062. 3314.92   4 
   1  -6   0 125747. 2661.05  11 
  -1   6   0 135865. 3411.43   4 
   1  -6   1 353911. 6619.40   4 
  -1   6  -1 365093. 6706.67   4 
  -1   6  -1 358777. 6618.85  18 
  -1   6  -1 356552. 6227.88  13 
   1  -6   1 355165. 5810.84  11 
  -1   6  -1 352938. 6575.34   3 
   1  -6   1 358758. 6584.35   3 
  -1   6  -1 363682. 5835.49  11 
  -1   6  -1 355894. 5989.33   5 
  -1   6  -2 131.489 269.515   5 
  -1   6  -2-233.511 365.118   3 
   1  -6   2 420.657 439.110   4 
  -1   6  -2-211.438 201.632  11 
  -1   6  -2-70.0682 249.528   4 
   1  -6   2 112.040 290.437   3 
   1  -6   3 245109. 3812.07  16 
  -1   6  -3 251367. 5025.82   3 
   1  -6   3 257796. 5080.44   3 
  -1   6  -3 258762. 5085.61   4 
   1  -6   3 251852. 5033.37   4 
  -1   6  -3 255578. 4550.63  11 
   1  -6   4 63.0662 296.030   3 
   1  -6   4 167.572 342.899   4 
   1  -6   4-176.761 193.217  16 
  -1   6  -4 4.71262 219.515   4 
  -1   6  -4 109.300 349.956   3 
  -1   6  -4 149.710 288.088   2 
   1  -6   5 164005. 2556.13   1 
  -1   6  -5 174304. 4194.23   2 
   1  -6   5 168648. 3325.29  16 
  -1   6  -5 171437. 3145.01  12 
  -1   6  -5 166465. 3802.02   4 
   1  -6   5 170225. 3803.06   4 
  -1   6  -5 176463. 3988.08   3 
   1  -6   5 176088. 4007.80   3 
   1  -6   6 121062. 3171.58   7 
  -1   6  -6 127423. 3331.46   3 
  -1   6  -6 114237. 2520.26  12 
  -1   6  -6 126936. 3522.78   2 
   1  -6   6 119336. 3053.72   4 
   1  -6   6 121063. 2862.15  16 
   1  -6   6 124973. 3314.08   3 
  -1   6  -7 20985.9 1323.62   3 
   1  -6   7 19519.4 1136.64   4 
   1  -6   7 21084.1 1393.36   8 
  -1   6  -7 19199.8 918.712  12 
   1  -6   7 20478.5 1231.82   7 
   1  -6   7 19669.4 1140.97  16 
  -1   6  -8 98061.7 2490.07  12 
  -1   6  -8 97658.7 3119.65   3 
   1  -6   8 99006.9 2911.31  16 
   1  -6   8 96351.6 2759.40   4 
   1  -6   8 99964.0 2919.05  20 
   1  -6   8 101132. 2539.50  12 
   1  -6   8 102220. 3313.29   8 
   1  -6   8 103499. 3088.60   7 
   1  -6   9 1180.63 582.786  19 
   1  -6   9 839.965 339.700   9 
   1  -6   9 498.275 305.342   4 
   1  -6   9 1004.26 540.803   8 
   1  -6   9 800.935 333.561  20 
   1  -6   9 755.621 282.187  12 
  -1   6  -9 718.332 226.308  12 
   1  -6   9 484.896 339.461  16 
   1  -6  10 2599.99 470.849   9 
   1  -6  10 1603.59 630.274   8 
  -1   6 -10 2296.96 375.828  10 
   1  -6  10 2390.02 566.885  16 
   1  -6  10 2078.55 425.379   4 
   1  -6  10 1827.73 602.223  19 
   1  -6  10 2908.81 517.414  20 
   1  -6  10 3005.27 515.836  12 
  -1   6 -10 2173.30 403.480  12 
  -1   6 -10 2809.47 602.610   3 
   1  -6  11 1349.01 397.312   4 
  -1   6 -11 2066.67 394.491  10 
  -1   6 -11 1394.85 331.488  12 
   1  -6  11 2805.36 759.237   8 
   1  -6  11 1861.62 438.591  20 
   1  -6  11 1792.29 402.467   9 
   1  -6  11 2638.23 512.395  12 
  -1   6 -11 2132.99 629.229   3 
   1  -6  11 1540.67 555.326  16 
   1  -6  11 1497.90 629.020  19 
   1  -6  12 19.2192 505.863  19 
   1  -6  12 428.093 362.148   4 
  -1   6 -12 200.098 198.039  10 
   1  -6  12 974.255 532.807  16 
   1  -6  12 780.926 286.540   9 
  -1   6 -12 415.273 470.087   3 
   1  -6  12 545.488 562.381   8 
   1  -6  12 805.724 348.720  12 
   1  -6  13 13984.2 1191.07  12 
   1  -6  13 15535.8 1590.68   8 
   1  -6  13 11545.5 884.259   9 
  -1   6 -13 11974.8 1318.74   3 
   1  -6  13 11915.4 1307.85  16 
   1  -6  13 13951.1 1106.82   4 
   1  -6  13 11857.0 1346.62  19 
   1  -6  14 40686.2 1974.61   4 
   1  -6  14 40795.7 2639.04   8 
   1  -6  14 45526.5 2283.77  12 
   1  -6  14 41104.3 2519.19  19 
  -1   6 -14 44487.4 2603.59   3 
   1  -6  14 36355.3 2379.34  16 
  -1   6 -15 3880.17 879.454   3 
   1  -6  15 6536.80 1165.30   8 
   1  -6  15 5322.90 1023.43  19 
   1  -6  15 4542.94 911.639  16 
   1  -6  15 3278.25 719.381  12 
   1  -6  16 3003.51 950.800   8 
   1  -6  16 3250.45 762.372  12 
   1  -6  16 441.967 592.806  16 
   1  -6  16 2823.02 802.257  19 
  -1   6 -16 3205.40 909.904   3 
   1  -6  17 105.303 659.250   8 
   1  -6  17 1587.63 649.483  19 
   1  -6  17 677.935 632.537  16 
   1  -6  17 421.890 440.294  12 
  -1   6 -17-421.924 577.069   3 
   1  -6  18 3596.62 946.835  19 
  -1   5  15 4785.62 1094.92  10 
  -1   5  14 564.682 591.390  16 
  -1   5  14 867.543 667.425  10 
   1  -5 -13 25.3768 554.217   7 
  -1   5  13 323.788 439.592   6 
  -1   5  13-1047.32 757.931  16 
  -1   5  13-228.199 569.978  10 
  -1   5  12 1600.57 724.533  10 
  -1   5  12 2144.35 650.054   6 
   1  -5 -12 1338.35 658.891   7 
   1  -5 -12 1566.17 502.694  20 
  -1   5  12 1162.96 538.860  16 
  -1   5  12 1039.24 659.048  12 
  -1   5  12 1491.16 468.660   8 
  -1   5  11 91.5183 531.319  10 
   1  -5 -11 967.283 571.939   7 
  -1   5  11 86.0135 390.447   6 
  -1   5  11-696.434 638.599  16 
  -1   5  11 218.430 300.935   8 
  -1   5  11 132.107 660.041  12 
   1  -5 -11 185.250 337.138  20 
   1  -5 -10 1417.97 564.810   7 
  -1   5  10 2491.93 659.715  12 
  -1   5  10 1400.22 492.220  16 
  -1   5  10 1912.08 441.140   8 
  -1   5  10 319.774 551.767  10 
   1  -5 -10 2901.85 608.318  20 
  -1   5  10 1560.56 576.776   6 
   1  -5  -9 14973.2 1464.84   7 
  -1   5   9 13698.9 1227.35   6 
  -1   5   9 13186.6 792.539  17 
  -1   5   9 14215.3 1421.40  12 
  -1   5   9 14217.1 1275.70  16 
  -1   5   9 14308.2 1391.24  10 
   1  -5  -9 16709.4 1278.53  20 
  -1   5   9 13570.2 971.764   8 
  -1   5   9 13442.0 597.812   2 
  -1   5   8 3949.33 803.303  10 
   1  -5  -8 4351.43 798.146   7 
  -1   5   8 4409.41 540.962   8 
  -1   5   8 4101.30 475.622  17 
   1  -5  -8 4888.19 700.024  20 
   1  -5  -8 4292.09 608.579  13 
  -1   5   8 4776.93 841.483  12 
  -1   5   8 4874.04 749.771   6 
  -1   5   8 3421.18 635.690  16 
  -1   5   8 4273.24 344.733   2 
  -1   5   7 15833.0 914.329  17 
   1  -5  -7 15652.8 1094.19  13 
  -1   5   7 17090.3 1260.34   6 
   1  -5  -7 15195.5 1302.96   7 
  -1   5   7 15903.2 1338.88  10 
  -1   5   7 17608.5 1253.52  16 
  -1   5   7 15815.1 1373.95  12 
   1  -5  -7 16843.9 1206.81  20 
  -1   5   7 17396.0 710.986   2 
  -1   5   7 16120.9 910.648   8 
   1  -5  -6 45729.3 1947.25   5 
   1  -5  -6 47224.9 1822.09  13 
  -1   5   6 45034.3 1595.87  17 
  -1   5   6 47773.5 2222.59  12 
  -1   5   6 46742.5 1930.07  16 
   1  -5  -6 46158.6 2029.37   6 
  -1   5   6 44067.2 1236.99   2 
  -1   5   6 47652.4 2054.95   6 
   1  -5  -6 45433.0 2161.61   7 
  -1   5   6 43513.3 1397.40   8 
  -1   5   6 44963.7 2181.65  10 
   1  -5  -6 47140.0 1980.58  20 
  -1   5   5 111036. 3177.00   6 
  -1   5   5 106564. 2206.86   8 
   1  -5  -5 107226. 3145.84   6 
  -1   5   5 110435. 3366.10  12 
  -1   5   5 102957. 2848.91  16 
   1  -5  -5 105353. 2784.57  13 
  -1   5   5 106072. 2664.83  17 
   1  -5  -5 104097. 3276.21   7 
   1  -5  -5 112987. 3050.03   5 
  -1   5   5 104918. 2202.95   2 
   1  -5  -5 106335. 3228.60   4 
  -1   5   5 110583. 3410.84  10 
   1  -5  -5 107116. 3073.79  20 
  -1   5   4 9137.14 700.183  17 
   1  -5  -4 8920.58 674.091  13 
  -1   5   4 9488.52 694.859  13 
   1  -5  -4 10664.0 876.459   6 
  -1   5   4 9071.51 504.078  14 
   1  -5  -4 7297.43 808.427   4 
   1  -5  -4 9149.61 892.871   7 
  -1   5   4 9371.56 985.146  10 
   1  -5  -4 8629.27 733.426   5 
  -1   5   4 9063.78 793.688   5 
  -1   5   4 9241.37 866.526  18 
  -1   5   4 8789.94 426.629   8 
   1  -5  -4 10972.7 920.405  18 
  -1   5   4 8920.55 712.444  16 
  -1   5   4 8763.37 850.203   4 
  -1   5   4 9616.75 946.711  12 
  -1   5   4 8412.44 828.107   6 
  -1   5   3 10760.9 854.969   6 
  -1   5   3 11314.2 907.588   4 
   1  -5  -3 10282.6 867.446  18 
   1  -5  -3 10401.0 735.987   5 
   1  -5  -3 10060.2 862.099   7 
   1  -5  -3 10602.0 698.114  13 
  -1   5   3 11984.7 833.184  17 
  -1   5   3 9799.82 559.209  14 
  -1   5   3 10938.6 779.272   5 
  -1   5   3 9709.37 842.319  18 
  -1   5   3 10726.3 683.228  16 
  -1   5   3 10507.6 709.225  13 
   1  -5  -3 10448.2 905.412   4 
  -1   5   2 4509.88 416.283  16 
  -1   5   2 4455.96 490.876   5 
   1  -5  -2 4110.77 417.831  13 
   1  -5  -2 4242.76 449.392   5 
  -1   5   2 3779.30 569.040   6 
  -1   5   2 3911.74 590.950  18 
  -1   5   2 4745.60 573.601   4 
   1  -5  -2 4736.74 569.680  18 
  -1   5   2 3688.93 395.222  14 
  -1   5   2 3814.14 403.033  13 
   1  -5  -2 4515.81 583.430   7 
   1  -5  -2 4592.29 592.266   3 
   1  -5  -2 4508.31 593.785   4 
   1  -5  -1 67470.2 2120.39  18 
   1  -5  -1 66030.0 1677.29  11 
   1  -5  -1 67036.3 2146.21   4 
   1  -5  -1 67125.3 1801.79   5 
  -1   5   1 66454.9 2109.13  18 
  -1   5   1 66297.7 2120.35   6 
   1  -5  -1 65271.1 1774.68  13 
  -1   5   1 68402.2 1804.83   5 
   1  -5  -1 68813.7 2144.76   3 
  -1   5   1 65331.5 1384.63  16 
  -1   5   1 67698.0 1780.23  13 
  -1   5   1 68314.8 2173.68   4 
  -1   5   0 63837.8 2028.01  18 
  -1   5   0 66766.9 1766.82  13 
   1  -5   0 64594.9 1568.94  11 
  -1   5   0 65776.9 2076.50   4 
   1  -5   0 64605.9 1712.00   5 
   1  -5   0 63904.9 2061.22   4 
   1  -5   0 67610.4 2052.96   3 
  -1   5   0 65262.6 1714.03   5 
  -1   5  -1 54998.0 1562.59   5 
   1  -5   1 56824.6 1827.53   3 
  -1   5  -1 56862.3 1650.18  13 
  -1   5  -1 56840.6 1844.00   4 
  -1   5  -1 55110.8 1407.64  11 
  -1   5  -1 57490.2 1841.88   3 
  -1   5  -1 59115.6 1902.06  18 
   1  -5   1 55918.0 1415.68  11 
   1  -5   1 58771.8 1878.40   4 
   1  -5   2 19661.7 1043.09   4 
  -1   5  -2 21118.2 1069.13   4 
   1  -5   2 20406.8 1049.90   3 
  -1   5  -2 20921.8 1060.89   3 
  -1   5  -2 21226.0 836.777  11 
   1  -5   3 144255. 3210.25   4 
  -1   5  -3 145362. 3225.56   4 
   1  -5   3 149147. 3315.50   3 
   1  -5   3 144411. 2531.08  16 
  -1   5  -3 149104. 3295.75   3 
   1  -5   4 3263.32 474.467   4 
  -1   5  -4 2553.37 493.374   3 
  -1   5  -4 3081.27 432.331   4 
   1  -5   4 2961.11 485.587   3 
  -1   5  -4 2570.38 291.565  12 
   1  -5   4 2828.20 339.699  16 
  -1   5  -4 3322.22 491.857   2 
   1  -5   5 14852.9 807.704  16 
  -1   5  -5 14743.9 704.351  12 
  -1   5  -5 14120.3 847.884   4 
   1  -5   5 15236.8 911.867   7 
   1  -5   5 15775.5 904.269   4 
  -1   5  -5 15599.2 1055.01   2 
  -1   5  -5 16980.3 1057.12   3 
   1  -5   5 15676.0 987.100   3 
   1  -5   6 38872.7 1577.97   7 
  -1   5  -6 42048.1 1795.54   2 
   1  -5   6 40557.6 1495.84   4 
   1  -5   6 38823.2 1648.24   3 
   1  -5   6 37556.2 1478.56  16 
  -1   5  -6 37255.8 1275.56  12 
  -1   5  -6 39755.6 1664.31   3 
   1  -5   6 41467.1 1779.95   8 
  -1   5  -7 90100.4 2862.58   2 
   1  -5   7 89300.4 2409.56   4 
  -1   5  -7 86406.5 2259.24  12 
   1  -5   7 90796.4 2914.41   8 
  -1   5  -7 92372.9 2785.10   3 
   1  -5   7 89293.1 2595.00  16 
   1  -5   7 87544.7 2264.07  12 
   1  -5   7 91524.5 2682.11   7 
   1  -5   8 15519.5 1113.56  16 
   1  -5   8 16450.0 1257.28  19 
   1  -5   8 15533.4 1091.71   7 
  -1   5  -8 16085.6 1162.68   3 
  -1   5  -8 15460.9 926.037  12 
   1  -5   8 15416.5 938.126   4 
   1  -5   8 15262.5 971.157  20 
   1  -5   8 16425.4 972.694   9 
   1  -5   8 16847.5 981.478  12 
   1  -5   8 17929.7 1292.17   8 
   1  -5   9 12226.0 1139.39  19 
   1  -5   9 12436.3 1074.58  16 
  -1   5  -9 12902.1 1095.11   3 
   1  -5   9 13090.0 904.674   4 
   1  -5   9 13312.9 1220.00   8 
  -1   5  -9 12344.3 796.771  10 
  -1   5  -9 12580.2 895.396  12 
  -1   5  -9 11986.2 470.852   1 
   1  -5   9 12756.7 919.593  12 
   1  -5   9 11972.1 874.836  20 
   1  -5   9 13153.9 871.471   9 
  -1   5 -10 21173.3 1248.86  12 
   1  -5  10 20914.5 1253.58  12 
   1  -5  10 24107.1 1699.88   8 
   1  -5  10 20916.0 1546.02  19 
  -1   5 -10 21465.5 1112.33  10 
   1  -5  10 18057.1 1375.23  16 
  -1   5 -10 23504.0 1549.10   3 
  -1   5 -10 21645.0 765.960   1 
   1  -5  10 20412.4 1179.85  20 
   1  -5  10 21014.1 1175.35   4 
   1  -5  10 21218.9 1124.59   9 
  -1   5 -11 2745.84 319.728   1 
   1  -5  11 2623.97 553.500  12 
   1  -5  11 2699.13 452.528   4 
   1  -5  11 3177.57 753.024   8 
   1  -5  11 2812.78 695.978  19 
  -1   5 -11 2685.10 640.332   3 
   1  -5  11 2823.00 447.771   9 
  -1   5 -11 3353.97 480.795  10 
   1  -5  11 2281.29 423.075  20 
   1  -5  11 2137.28 619.797  16 
  -1   5 -11 2828.98 645.493   7 
  -1   5 -12 13507.9 1300.20   7 
   1  -5  12 14065.8 1427.79   8 
  -1   5 -12 14065.4 1360.17   3 
   1  -5  12 14780.9 1035.02  20 
   1  -5  12 13682.1 1341.35  19 
   1  -5  12 14790.2 1389.97  16 
   1  -5  12 14773.5 915.176   9 
   1  -5  12 13921.3 1036.70   4 
  -1   5 -12 12300.5 945.275  10 
   1  -5  12 13618.1 1175.26  12 
  -1   5 -13 77535.6 3321.10   3 
   1  -5  13 70724.8 2859.75  12 
   1  -5  13 69786.0 3198.23  16 
  -1   5 -13 71939.7 3199.53   7 
   1  -5  13 71688.8 3151.16  19 
   1  -5  13 68848.4 3310.07   8 
   1  -5  13 70326.6 2154.54   9 
   1  -5  13 74177.6 2559.17   4 
   1  -5  14 4936.14 936.039  16 
   1  -5  14 6720.16 779.813   4 
   1  -5  14 6117.57 1020.11   8 
   1  -5  14 6377.83 1024.70  19 
  -1   5 -14 5840.64 1002.72   7 
  -1   5 -14 6372.08 1060.79   3 
   1  -5  14 5693.11 888.279  12 
   1  -5  15 31055.6 2032.25  12 
   1  -5  15 25309.5 1975.14  19 
   1  -5  15 30305.8 2341.41   8 
  -1   5 -15 30036.7 2232.64   7 
   1  -5  15 27107.1 2145.35  16 
  -1   5 -15 29925.9 2254.77   3 
  -1   5 -16-213.899 618.156   7 
   1  -5  16 244.633 474.801  19 
   1  -5  16 54.8139 628.069   8 
   1  -5  16 1357.71 752.118  16 
   1  -5  16 152.405 466.932  12 
   1  -5  17 4797.18 1015.76  12 
   1  -5  17 2857.86 895.802   8 
  -1   5 -17 2114.87 672.102   7 
   1  -5  17 2874.25 744.784  19 
   1  -5  17 1673.08 628.384  16 
  -1   5 -17 2109.23 791.854   3 
   1  -5  18 4331.46 981.783  12 
  -1   4  16 366.733 520.233  10 
  -1   4  15-1488.82 862.229  16 
  -1   4  15 303.877 509.970  10 
  -1   4  14 255.506 467.480  10 
  -1   4  14 522.425 670.017  16 
  -1   4  14 1573.94 735.627  12 
   1  -4 -14 810.751 625.536   7 
  -1   4  13 7086.79 1173.34  12 
   1  -4 -13 7082.05 1187.11   7 
  -1   4  13 5315.71 986.063  10 
  -1   4  13 4886.17 925.822  16 
  -1   4  13 7053.07 931.604   8 
  -1   4  12-603.727 536.906  10 
  -1   4  12-373.337 679.217  16 
  -1   4  12 853.530 512.795   6 
  -1   4  12 496.631 401.599   8 
   1  -4 -12 652.190 396.381  20 
   1  -4 -12 975.085 529.344   7 
  -1   4  12 47.9720 737.164  12 
  -1   4  11 597.653 517.435  16 
  -1   4  11 2337.82 543.467   8 
   1  -4 -11 1617.59 436.567  20 
  -1   4  11 1803.88 666.059  12 
   1  -4 -11 1876.70 665.220   7 
  -1   4  11 2058.26 594.837   6 
  -1   4  11 1584.96 600.091  10 
  -1   4  10 13808.5 1336.97  16 
  -1   4  10 15206.7 1148.55   8 
  -1   4  10 15561.0 771.965   2 
  -1   4  10 17317.3 1546.42  12 
  -1   4  10 13880.7 1231.41   6 
   1  -4 -10 15858.7 1521.76   7 
   1  -4 -10 14986.0 1203.75  20 
  -1   4   9 1698.97 274.455  17 
  -1   4   9 219.955 552.472  10 
   1  -4  -9 1282.80 165.900  14 
  -1   4   9 510.961 449.563  16 
  -1   4   9 657.841 595.210  12 
  -1   4   9 845.438 208.609   2 
  -1   4   9 1402.02 383.770   8 
   1  -4  -9 1823.13 469.891  20 
  -1   4   9 1455.42 482.977   6 
   1  -4  -9 948.547 499.096   7 
  -1   4   8 8190.27 963.235  16 
   1  -4  -8 7993.29 975.887   7 
  -1   4   8 7805.11 842.281   6 
  -1   4   8 9160.19 1092.24  12 
   1  -4  -8 8262.48 811.450  13 
  -1   4   8 6401.98 880.232  10 
  -1   4   8 8899.41 550.717   2 
  -1   4   8 7980.33 726.922   8 
   1  -4  -8 9124.58 857.993  20 
   1  -4  -8 7531.90 378.109  14 
  -1   4   8 8798.13 578.694  17 
   1  -4  -7 26392.5 1465.60   6 
   1  -4  -7 24222.5 1596.27   7 
  -1   4   7 26685.2 952.613   2 
  -1   4   7 27021.0 1679.94  12 
   1  -4  -7 27011.0 1380.32  13 
  -1   4   7 27887.9 1505.65   6 
  -1   4   7 25065.1 1023.83  17 
  -1   4   7 27010.9 1537.46  16 
   1  -4  -7 24690.0 1390.01  20 
  -1   4   7 25725.8 1617.39  10 
  -1   4   7 26558.5 1213.15   8 
  -1   4   6 1541.93 456.696  16 
  -1   4   6 1496.54 275.030  17 
  -1   4   6 1344.16 298.519   8 
   1  -4  -6 1405.24 383.671  20 
  -1   4   6 964.308 409.271  10 
   1  -4  -6 1020.47 300.395  13 
  -1   4   6 381.927 441.196  12 
  -1   4   6 941.004 365.573   6 
  -1   4   6 1496.92 413.602   4 
   1  -4  -6 1116.20 336.825   5 
   1  -4  -6 1392.84 483.619   7 
  -1   4   6 1325.23 225.566   2 
   1  -4  -6 1005.09 349.446  18 
   1  -4  -6 1188.64 377.010   6 
  -1   4   5 11765.0 680.555  17 
  -1   4   5 10960.5 618.977   8 
   1  -4  -5 11827.9 783.227  13 
   1  -4  -5 12061.4 945.754  18 
  -1   4   5 11575.9 937.257   4 
  -1   4   5 10474.8 845.596   6 
   1  -4  -5 10942.6 887.101  20 
  -1   4   5 12086.3 1040.35  10 
  -1   4   5 10703.3 959.854  12 
   1  -4  -5 9152.57 797.441   6 
  -1   4   5 10664.2 852.580  16 
  -1   4   5 10136.5 547.943   2 
   1  -4  -5 10452.0 840.157   5 
   1  -4  -5 11050.8 969.603   7 
  -1   4   5 10889.8 935.328   7 
   1  -4  -4 10521.3 884.146   7 
   1  -4  -4 10385.1 799.716   6 
  -1   4   4 10420.2 967.146  12 
  -1   4   4 10076.7 508.292   8 
  -1   4   4 9590.60 631.124  17 
   1  -4  -4 10592.6 837.760  18 
  -1   4   4 9007.91 739.621   5 
  -1   4   4 10521.5 824.719   6 
   1  -4  -4 10481.5 689.706  13 
   1  -4  -4 10158.5 763.687   5 
  -1   4   4 11442.5 838.094  16 
  -1   4   4 10960.1 970.174  10 
   1  -4  -4 9039.47 772.905  20 
   1  -4  -4 10624.5 863.672   4 
  -1   4   4 9916.80 840.603   4 
  -1   4   4 11238.4 560.142   2 
  -1   4   3-61.6901 277.297   5 
  -1   4   3 435.391 345.189  17 
  -1   4   3-503.568 338.229   6 
   1  -4  -3-225.103 316.092   7 
  -1   4   3-114.803 257.381   4 
   1  -4  -3 249.941 258.502   6 
   1  -4  -3 306.172 229.653   5 
  -1   4   3 337.428 352.981  16 
  -1   4   3 24.2374 84.4632   8 
   1  -4  -3 25.5226 271.047  18 
  -1   4   3 117.763 214.025  13 
  -1   4   3-245.736 362.365  18 
   1  -4  -3 366.537 213.038  13 
   1  -4  -3 233.461 365.650   4 
  -1   4   3 47.1313 130.088  14 
   1  -4  -2-160.732 198.498  13 
  -1   4   2 128.197 227.168  13 
   1  -4  -2 54.3046 348.948   4 
   1  -4  -2 105.277 309.919   7 
   1  -4  -2 206.788 276.159  18 
  -1   4   2-283.768 296.996   5 
  -1   4   2 25.6163 206.673   4 
  -1   4   2 152.579 347.601  18 
  -1   4   2-16.5621 307.908   6 
  -1   4   2 284.152 198.681  14 
   1  -4  -2 849.346 282.783   5 
   1  -4  -1 10991.8 648.217   5 
   1  -4  -1 10282.8 742.644   3 
   1  -4  -1 11321.1 780.944   4 
  -1   4   1 11201.1 602.781  13 
  -1   4   1 11439.1 772.016   6 
  -1   4   1 10909.5 757.013   4 
  -1   4   1 11080.3 798.758  18 
   1  -4  -1 11545.2 772.017  18 
   1  -4  -1 9918.50 559.996  13 
  -1   4   1 10664.4 625.870   5 
  -1   4   0 298989. 5337.51  18 
  -1   4   0 311492. 5009.06   5 
   1  -4   0 316140. 5396.32  18 
  -1   4   0 305017. 4948.29  13 
   1  -4   0 299549. 5349.80   4 
   1  -4   0 309062. 5362.30   3 
   1  -4   0 316315. 5025.84   5 
  -1   4   0 315220. 5405.85   4 
  -1   4   0 302721. 5349.48   3 
   1  -4   0 304171. 4698.66  11 
  -1   4  -1 6168.12 596.187  18 
  -1   4  -1 6244.08 374.355  11 
   1  -4   1 7086.62 562.135   3 
  -1   4  -1 5888.81 568.775   3 
  -1   4  -1 6370.03 561.720   4 
   1  -4   1 6343.59 585.743   4 
  -1   4  -1 6350.88 492.098   5 
   1  -4   2 342412. 5727.79   4 
  -1   4  -2 341333. 5802.67   3 
   1  -4   2 346592. 4985.53  16 
  -1   4  -2 342462. 5733.71   4 
   1  -4   2 350555. 5828.46   3 
  -1   4  -3 5624.12 501.005   4 
   1  -4   3 6675.31 546.731   4 
   1  -4   3 5670.66 395.734  16 
   1  -4   3 5310.59 547.145   3 
  -1   4  -3 5708.16 590.627   3 
  -1   4  -4 30174.3 1257.44   3 
  -1   4  -4 28411.3 961.013  12 
   1  -4   4 29215.3 1097.81   4 
   1  -4   4 30192.2 1281.85   8 
   1  -4   4 29278.8 1122.92   7 
   1  -4   4 28360.9 1045.30  16 
  -1   4  -4 30464.8 1109.65   4 
   1  -4   4 29271.2 1239.20   3 
   1  -4   5 2705.01 422.900  16 
   1  -4   5 2575.97 393.806   7 
   1  -4   5 3776.82 503.070   3 
   1  -4   5 2567.08 355.852  12 
  -1   4  -5 2834.22 488.493   2 
  -1   4  -5 2952.87 512.826   3 
   1  -4   5 2728.84 372.679   4 
  -1   4  -5 2862.57 339.244  12 
   1  -4   5 2861.38 570.639   8 
   1  -4   6 77251.7 2475.40  19 
   1  -4   6 69719.9 2148.45  16 
  -1   4  -6 72237.7 1922.35  12 
   1  -4   6 74118.8 2206.98   7 
   1  -4   6 72599.7 2023.46   9 
  -1   4  -6 72268.4 2273.87   3 
   1  -4   6 72792.7 1924.56   4 
  -1   4  -6 73731.5 2354.97   2 
   1  -4   6 74556.3 2411.83   8 
   1  -4   6 73132.1 1943.82  12 
  -1   4  -7 6166.50 588.224  12 
   1  -4   7 5767.80 540.688  20 
  -1   4  -7 6505.09 352.624   1 
   1  -4   7 8197.72 853.363  19 
  -1   4  -7 7220.57 728.870   7 
   1  -4   7 6739.62 685.988   7 
   1  -4   7 7883.27 616.692   9 
   1  -4   7 7510.95 837.502   8 
   1  -4   7 7124.64 579.253   4 
   1  -4   7 6280.67 581.672  12 
   1  -4   7 6203.85 708.028  16 
  -1   4  -7 7154.16 772.898   3 
  -1   4  -7 6189.41 721.118   2 
  -1   4  -8 2.96268 225.762  12 
  -1   4  -8 81.2848 132.129   1 
   1  -4   8 143.067 349.708  16 
   1  -4   8-54.7385 178.675  20 
   1  -4   8-101.818 231.071   4 
   1  -4   8-108.348 324.161  12 
   1  -4   8-62.4580 232.020   7 
  -1   4  -8 105.400 436.646   3 
  -1   4  -8 779.961 394.594   7 
  -1   4  -8-81.7749 185.702  10 
   1  -4   8-348.214 386.064  19 
  -1   4  -8-23.6867 249.312   2 
   1  -4   8-369.624 436.312   8 
   1  -4   8 213.368 224.217   9 
   1  -4   9 22219.4 1270.82  12 
  -1   4  -9 23155.7 1143.18  10 
   1  -4   9 22975.6 1468.91  16 
  -1   4  -9 26066.5 1520.26   7 
   1  -4   9 25031.1 1119.58   9 
  -1   4  -9 24072.6 1490.88   3 
   1  -4   9 24832.9 1179.81  20 
  -1   4  -9 23324.5 1282.90  12 
   1  -4   9 24567.3 1522.82  19 
  -1   4  -9 24139.8 918.913   1 
   1  -4   9 25403.0 1611.46   8 
   1  -4  10 3390.62 566.859  12 
  -1   4 -10 2428.77 499.882  12 
  -1   4 -10 2919.22 361.194   1 
  -1   4 -10 2697.67 623.876   7 
   1  -4  10 2885.17 426.775  20 
   1  -4  10 2519.79 697.824   8 
  -1   4 -10 2818.09 613.803   3 
   1  -4  10 2592.43 629.085  16 
   1  -4  10 2763.39 601.283  19 
  -1   4 -10 3287.40 472.658  10 
   1  -4  10 2918.48 407.656   9 
   1  -4  11 11715.4 858.690  20 
   1  -4  11 14023.4 1261.28  19 
   1  -4  11 12879.2 1241.71  16 
  -1   4 -11 11569.1 900.298  10 
  -1   4 -11 12258.6 781.121   1 
   1  -4  11 12345.0 1078.24  12 
   1  -4  11 12339.5 1269.19   8 
   1  -4  11 12341.6 790.556   9 
  -1   4 -11 14081.8 1317.26   3 
  -1   4 -11 13628.7 1259.23   7 
   1  -4  12 21253.3 1691.67  16 
   1  -4  12 22905.4 1246.73  20 
   1  -4  12 23950.2 1580.46  12 
   1  -4  12 21962.7 1594.16  19 
  -1   4 -12 21525.3 1118.77   1 
   1  -4  12 23241.4 1791.76   8 
  -1   4 -12 22532.7 1341.46  10 
  -1   4 -12 24316.9 1757.63   3 
  -1   4 -12 23819.7 1724.24   7 
   1  -4  13 5191.61 908.515   8 
   1  -4  13 6584.32 936.799  12 
   1  -4  13 4933.46 942.319  16 
  -1   4 -13 5601.95 959.126   3 
  -1   4 -13 7252.45 1066.19   7 
   1  -4  13 5414.20 886.719  19 
  -1   4 -14 53500.8 2882.26   7 
   1  -4  14 56925.5 3044.39   8 
   1  -4  14 50135.8 2597.28  19 
  -1   4 -14 55897.0 2954.26   3 
   1  -4  14 49041.0 2812.86  16 
   1  -4  14 49071.8 2554.14  12 
   1  -4  15 2431.72 728.550   8 
   1  -4  15 1337.58 605.306  16 
  -1   4 -15 1572.96 656.614   3 
   1  -4  15 2530.91 655.548  19 
  -1   4 -15 1868.80 725.662   7 
   1  -4  15 2696.18 748.500  12 
  -1   4 -16 3293.26 926.858   7 
   1  -4  16 977.682 528.241   8 
   1  -4  16 1616.45 676.137  16 
   1  -4  16 911.805 533.638  12 
  -1   4 -16 2641.79 821.964   3 
   1  -4  16 1549.06 578.562  19 
   1  -4  17-36.1417 444.771  12 
  -1   4 -17 509.344 541.138   3 
   1  -4  17 1058.77 656.599   8 
   1  -4  17-86.2227 401.267  19 
   1  -4  17-378.187 579.247  16 
  -1   4 -17 266.225 539.560   7 
   1  -4  18 999.499 500.173  12 
  -1   3  16 1840.26 690.605  10 
   1  -3 -15 2626.39 940.082   7 
  -1   3  15 1773.16 604.027   8 
  -1   3  15 1361.08 832.667  12 
  -1   3  15 992.173 599.797  10 
  -1   3  15 1746.20 676.185  16 
  -1   3  14 8659.12 1312.54  16 
   1  -3 -14 11048.5 1490.25   7 
  -1   3  14 12148.5 1411.90  10 
  -1   3  14 9635.93 1378.60  12 
  -1   3  14 11212.8 1260.10   8 
  -1   3  13-260.977 519.581  10 
   1  -3 -13-421.427 423.237  20 
   1  -3 -13-519.923 648.988   7 
  -1   3  13 410.882 620.619  12 
  -1   3  13-175.579 377.050   8 
  -1   3  13-1370.72 847.648  16 
  -1   3  12 14471.0 1284.96   8 
   1  -3 -12 15368.0 1235.77  20 
  -1   3  12 12343.8 1307.43  10 
  -1   3  12 14979.1 1523.14  16 
   1  -3 -12 14233.6 1523.57   7 
  -1   3  12 16828.8 1657.65  12 
   1  -3 -11 24623.2 1909.20   7 
  -1   3  11 22844.6 1754.12  16 
  -1   3  11 23151.0 1564.55   6 
  -1   3  11 23481.8 1124.44   2 
   1  -3 -11 21708.9 1401.15  20 
  -1   3  11 23538.2 1545.22   8 
  -1   3  11 22399.0 1682.95  10 
  -1   3  11 22709.9 1819.58  12 
   1  -3 -10 526.696 367.543  20 
  -1   3  10 784.721 250.257   2 
   1  -3 -10 186.738 460.410   7 
  -1   3  10 763.193 145.942  19 
  -1   3  10 1181.87 413.752   6 
  -1   3  10 1554.45 464.174   8 
  -1   3  10 712.426 422.453  10 
  -1   3  10 839.997 471.891  16 
   1  -3 -10 511.727 154.132  14 
  -1   3  10 132.662 562.137  12 
   1  -3  -9 8449.23 814.199  20 
  -1   3   9 7051.74 951.371  12 
  -1   3   9 7035.16 562.991   2 
  -1   3   9 8146.09 838.000   6 
   1  -3  -9 7026.42 442.122  14 
  -1   3   9 5500.40 802.092  10 
  -1   3   9 7748.32 801.346   8 
   1  -3  -9 7924.08 1019.40   7 
  -1   3   9 7353.04 376.819  19 
  -1   3   9 8860.88 1036.67  16 
  -1   3   8 2651.38 203.102  19 
   1  -3  -8 2975.59 267.797  14 
   1  -3  -8 2441.60 475.590  20 
  -1   3   8 2693.62 601.032  16 
   1  -3  -8 3723.87 551.346  13 
  -1   3   8 865.038 424.017  10 
   1  -3  -8 3095.70 525.136   6 
  -1   3   8 2904.40 674.282  12 
  -1   3   8 2882.95 453.231   8 
  -1   3   8 3545.34 568.126   6 
  -1   3   8 2204.79 342.074   2 
   1  -3  -8 2815.13 655.925   7 
   1  -3  -7 58440.3 2065.60  20 
  -1   3   7 60092.1 1461.87  17 
   1  -3  -7 62198.1 2495.61   7 
   1  -3  -7 58000.8 2078.04  13 
  -1   3   7 63893.3 2181.30   6 
  -1   3   7 59496.5 2256.78   4 
  -1   3   7 58832.0 2421.55  12 
  -1   3   7 56193.4 2222.58  16 
  -1   3   7 55446.5 2274.19  10 
   1  -3  -7 56795.0 1287.99  14 
  -1   3   7 62394.2 1631.23   2 
  -1   3   7 61111.0 1976.57   8 
   1  -3  -7 61125.4 2144.99   6 
  -1   3   6 480.719 287.824   6 
  -1   3   6 490.071 253.001   7 
   1  -3  -6 392.566 276.010  13 
   1  -3  -6 366.286 260.926   6 
  -1   3   6 1054.42 456.931  16 
   1  -3  -6 290.481 372.863   7 
  -1   3   6 404.795 256.410   8 
  -1   3   6 362.707 160.326  17 
   1  -3  -6 40.7897 228.419   5 
  -1   3   6 259.511 337.546   4 
   1  -3  -6 383.837 288.920  18 
   1  -3  -6 192.584 81.9472  14 
  -1   3   6 114.913 165.523   2 
  -1   3   6 887.412 432.594  10 
  -1   3   6-324.493 444.699  12 
   1  -3  -6 606.767 323.220  20 
   1  -3  -5 656.857 111.689  14 
  -1   3   5 1199.04 235.625  17 
  -1   3   5 1229.14 368.850   6 
   1  -3  -5 775.827 300.568   6 
   1  -3  -5 335.014 295.445   5 
  -1   3   5 834.348 473.257  10 
  -1   3   5 452.499 279.954   7 
   1  -3  -5 81.7885 346.220   7 
  -1   3   5 541.230 236.359   8 
  -1   3   5 733.136 487.010  12 
  -1   3   5 221.503 245.713   4 
  -1   3   5 778.873 211.600   2 
   1  -3  -5 708.250 322.271  20 
   1  -3  -5 835.931 255.462  13 
   1  -3  -5 829.150 349.077  18 
   1  -3  -4 1467.22 441.127   7 
   1  -3  -4 579.403 278.249   5 
   1  -3  -4 1263.28 274.311  13 
   1  -3  -4 1642.16 385.084  20 
  -1   3   4 1448.48 406.769   5 
  -1   3   4 1378.73 479.950  12 
   1  -3  -4 898.768 269.147   6 
  -1   3   4 1966.07 554.661  10 
  -1   3   4 1191.07 361.260   4 
   1  -3  -4 1153.98 346.723  18 
  -1   3   4 960.085 236.312   8 
  -1   3   4 1116.16 217.723   2 
  -1   3   4 1146.53 236.856  17 
  -1   3   4 748.695 293.927   6 
  -1   3   4 1103.63 349.045   7 
  -1   3   3 19470.9 950.284   5 
  -1   3   3 18104.9 971.091   4 
  -1   3   3 20111.5 949.447   6 
   1  -3  -3 19760.2 926.569   6 
  -1   3   3 19410.7 1010.88   7 
   1  -3  -3 21125.1 1045.37  18 
   1  -3  -3 20373.3 998.611  20 
   1  -3  -3 19472.8 1009.73   4 
   1  -3  -3 19920.7 810.770  13 
   1  -3  -3 19896.1 955.089   5 
  -1   3   3 18775.4 520.028  14 
   1  -3  -3 20123.9 1032.99   7 
  -1   3   3 18879.8 635.463   8 
  -1   3   3 19519.3 804.854  13 
  -1   3   3 20299.1 804.754  17 
   1  -3  -2 58647.0 1625.77   6 
   1  -3  -2 58056.7 1364.70  13 
   1  -3  -2 61902.4 1748.61  18 
  -1   3   2 59897.7 1377.22  13 
  -1   3   2 57586.3 1617.90   6 
  -1   3   2 57519.0 1569.13   5 
   1  -3  -2 59809.7 1708.64   7 
  -1   3   2 64092.3 1785.29   4 
   1  -3  -2 60110.1 1600.54   5 
  -1   3   2 57652.7 1715.14  18 
   1  -3  -2 55866.1 1703.06   4 
  -1   3   2 60856.8 1178.47  14 
   1  -3  -1 476.656 240.944   5 
  -1   3   1 338.110 233.129   5 
   1  -3  -1-287.947 333.364   4 
   1  -3  -1 214.006 279.073   3 
  -1   3   1 385.923 295.324  18 
  -1   3   1 262.758 283.197   4 
   1  -3  -1 152.061 230.322   7 
  -1   3   1 252.398 165.868  13 
  -1   3   1 388.817 313.616   6 
   1  -3  -1 336.494 148.187  13 
   1  -3  -1 574.899 247.496  18 
   1  -3   0 542491. 8383.00  18 
   1  -3   0 563862. 8396.44   3 
   1  -3   0 565335. 7744.22  11 
  -1   3   0 556890. 8389.76  18 
  -1   3   0 560913. 8402.26   4 
   1  -3   0 546636. 8147.98   5 
  -1   3   0 547815. 8359.82   3 
  -1   3   0 553761. 8145.58   5 
   1  -3   0 552820. 8387.77   4 
  -1   3   0 566057. 7974.65  13 
  -1   3  -1 159263. 2504.77  11 
   1  -3   1 157488. 2914.16   4 
  -1   3  -1 156969. 2822.29   5 
   1  -3   1 156565. 2622.20   8 
  -1   3  -1 158751. 2916.26   4 
  -1   3  -1 156169. 2950.82   3 
   1  -3   1 159108. 2970.54   3 
   1  -3   2 124101. 2415.34   4 
  -1   3  -2 122775. 2405.26   4 
  -1   3  -2 122542. 2547.07   3 
  -1   3  -2 127512. 2182.19  16 
   1  -3   2 129967. 2167.10  16 
   1  -3   2 128005. 2444.63   8 
   1  -3   2 124480. 2553.47   3 
   1  -3   3 114039. 2487.52   8 
   1  -3   3 116961. 2265.32  16 
  -1   3  -3 115576. 2244.81   4 
  -1   3  -3 108833. 2458.09   3 
   1  -3   3 115780. 2302.53   7 
   1  -3   3 114874. 2238.29   4 
  -1   3  -3 116586. 2275.55  16 
  -1   3  -3 112584. 2171.87  12 
   1  -3   3 114475. 2489.27   3 
  -1   3  -4 27373.4 1145.08   3 
   1  -3   4 28692.8 993.855  12 
   1  -3   4 30368.0 1249.50   8 
   1  -3   4 28885.8 1253.27  19 
  -1   3  -4 28514.8 974.225  12 
   1  -3   4 28392.0 1071.95  16 
   1  -3   4 27977.8 1058.38   7 
   1  -3   4 28466.8 935.592   4 
   1  -3   4 27952.2 1153.49   3 
  -1   3  -5 32261.4 1253.59   7 
  -1   3  -5 33190.8 806.829   1 
  -1   3  -5 32098.7 1154.56  12 
  -1   3  -5 32305.3 1344.93   3 
   1  -3   5 31895.1 1292.28  16 
   1  -3   5 32721.4 1152.77   9 
   1  -3   5 33756.2 1421.85   8 
   1  -3   5 33178.5 1273.96   7 
  -1   3  -5 32284.8 1326.79   2 
   1  -3   5 33900.4 1194.58  12 
   1  -3   5 35204.9 1460.68  19 
   1  -3   5 30662.0 1025.03   4 
   1  -3   6 176.811 435.085   8 
   1  -3   6 167.935 228.552   7 
   1  -3   6 383.594 191.711  20 
  -1   3  -6 542.721 283.240  12 
  -1   3  -6 241.825 252.464   2 
   1  -3   6 389.394 347.910  16 
   1  -3   6-46.2643 259.203   9 
  -1   3  -6 391.460 342.623   3 
  -1   3  -6 189.804 146.317   1 
  -1   3  -6 119.469 197.057  10 
   1  -3   6 248.020 292.109  12 
  -1   3  -6-279.354 350.127   7 
   1  -3   6-7.90958 361.703  19 
  -1   3  -7 151308. 3702.58   3 
   1  -3   7 151209. 3735.15  19 
   1  -3   7 152739. 3443.69  12 
   1  -3   7 157837. 3719.15   7 
   1  -3   7 154463. 3746.15  16 
  -1   3  -7 150724. 3214.92  10 
  -1   3  -7 159881. 3652.81   2 
   1  -3   7 144669. 3032.01   9 
  -1   3  -7 156981. 3668.58   7 
   1  -3   7 155503. 3907.06   8 
   1  -3   7 144040. 3036.46  20 
  -1   3  -7 151168. 3435.89  12 
   1  -3   8 45456.6 1476.18  20 
  -1   3  -8 47209.3 1847.31   2 
  -1   3  -8 43108.8 1877.69   7 
  -1   3  -8 46987.9 1809.89  12 
   1  -3   8 47707.3 1959.03  19 
  -1   3  -8 46749.1 1991.55   3 
  -1   3  -8 47336.6 1643.70  10 
   1  -3   8 45858.8 1972.71  16 
   1  -3   8 44733.9 1778.58  12 
   1  -3   8 49432.5 2120.62   8 
   1  -3   8 46509.1 1945.57   7 
   1  -3   8 44949.3 1431.49   9 
   1  -3   9 12368.4 730.795   9 
   1  -3   9 13532.0 1047.05  12 
   1  -3   9 13057.8 1057.13  19 
   1  -3   9 12727.2 1139.03   8 
  -1   3  -9 13648.7 1009.74   2 
  -1   3  -9 13116.9 888.522  10 
   1  -3   9 11643.6 1087.06  16 
  -1   3  -9 14288.9 1042.35  12 
   1  -3   9 11799.3 755.503  20 
  -1   3  -9 15067.4 1167.84   7 
  -1   3 -10 14502.9 999.897  10 
  -1   3 -10 17178.1 1179.47   2 
   1  -3  10 14934.3 879.583  20 
   1  -3  10 15021.6 1166.51  12 
  -1   3 -10 16211.3 1275.89   7 
   1  -3  10 15301.0 1305.04  16 
   1  -3  10 17130.6 1379.96   8 
   1  -3  10 13384.6 1130.98  19 
   1  -3  11 1456.54 495.988  19 
  -1   3 -11 858.586 460.985   7 
  -1   3 -11 1036.66 364.844  10 
   1  -3  11 810.204 455.327   8 
   1  -3  11 748.722 499.444  16 
   1  -3  11 636.871 354.283  12 
   1  -3  11 463.537 223.486  20 
   1  -3  12 11549.2 1148.58  19 
  -1   3 -12 9723.54 1162.76   7 
   1  -3  12 9811.06 1243.67   8 
   1  -3  12 11291.8 1155.25  12 
   1  -3  12 8607.94 735.548  20 
   1  -3  12 9022.31 1145.29  16 
   1  -3  13 20938.1 1623.56  12 
   1  -3  13 19625.6 1485.90  19 
   1  -3  13 19039.4 1697.45  16 
   1  -3  13 21171.8 1780.38   8 
  -1   3 -13 21355.6 1753.35   7 
   1  -3  14 524.341 541.542   8 
   1  -3  14 1417.02 547.624  19 
   1  -3  14 746.950 635.430  16 
   1  -3  14 1478.16 539.314  12 
  -1   3 -14 1252.48 653.771   7 
   1  -3  15-869.561 802.394  16 
   1  -3  15 45.4229 335.810  19 
  -1   3 -15 713.426 532.726   7 
   1  -3  15 67.9531 562.173  12 
   1  -3  15-974.485 766.091   8 
  -1   3 -15-354.719 612.788   3 
   1  -3  16 1818.94 580.436  19 
   1  -3  16 1961.67 717.070   8 
   1  -3  16 1311.13 658.137  16 
   1  -3  16 2910.83 730.250  12 
  -1   3 -16 2093.90 787.168   3 
  -1   3 -16 1890.36 752.988   7 
   1  -3  17 1522.96 609.140  12 
  -1   3 -17 1528.82 764.611   7 
   1  -3  17 2173.38 747.216   8 
  -1   3 -17 2584.04 855.889   3 
   1  -3  18-254.842 516.762  12 
  -1   2  16 11409.2 1396.02   8 
  -1   2  16 12279.6 1605.21  12 
  -1   2  16 12567.1 1444.59  10 
   1  -2 -15 9987.72 1431.69   7 
  -1   2  15 8973.21 1352.92  16 
  -1   2  15 8812.85 1189.31  10 
  -1   2  15 10782.9 1309.94   8 
  -1   2  15 11641.7 1510.53  12 
  -1   2  14 10717.1 1443.62  16 
  -1   2  14 12315.9 1501.40  12 
  -1   2  14 8747.26 1133.10   8 
  -1   2  14 10472.4 1270.89  10 
   1  -2 -14 12368.4 1505.07   7 
  -1   2  13 42163.1 2334.36   8 
  -1   2  13 36105.6 2185.17  10 
   1  -2 -13 38693.7 2560.88   7 
   1  -2 -13 37310.2 1916.29  20 
  -1   2  13 41890.6 2594.12  12 
  -1   2  13 39143.3 2529.16  16 
   1  -2 -12 10758.9 998.159  20 
  -1   2  12 9920.31 1094.11   8 
  -1   2  12 9752.30 1122.84  10 
  -1   2  12 9944.51 686.004  19 
   1  -2 -12 11122.3 1333.04   7 
  -1   2  12 13247.4 1422.13  16 
  -1   2  12 9988.76 1279.77  12 
   1  -2 -11 7459.53 1074.27   7 
  -1   2  11 6097.27 938.991  12 
  -1   2  11 7128.50 926.086   8 
   1  -2 -11 6573.27 760.202  20 
  -1   2  11 5941.26 854.080  10 
  -1   2  11 6706.64 1050.54  16 
  -1   2  11 5729.22 503.085  19 
   1  -2 -11 5973.06 398.230   9 
   1  -2 -11 4937.23 562.116   2 
  -1   2  11 6920.34 677.998   2 
   1  -2 -10 59.1938 469.416   7 
  -1   2  10 454.786 350.852  10 
   1  -2 -10 7.74513 272.425  20 
  -1   2  10 272.042 245.994   2 
  -1   2  10 202.298 364.905   8 
   1  -2 -10 308.623 140.299   9 
  -1   2  10 28.8438 486.556  12 
   1  -2 -10 407.779 186.980   2 
  -1   2  10-59.2865 489.002  16 
  -1   2  10 312.392 170.008  19 
   1  -2  -9 23769.3 1458.83  13 
  -1   2   9 27964.7 1478.28   6 
  -1   2   9 29555.3 1782.18  16 
   1  -2  -9 26820.8 1191.61   2 
   1  -2  -9 25649.6 1373.52  20 
  -1   2   9 27952.0 1225.76   2 
  -1   2   9 25119.9 970.303  19 
   1  -2  -9 26113.9 1739.72   7 
  -1   2   9 23162.6 1494.23  10 
  -1   2   9 26008.4 1692.09  12 
  -1   2   9 25881.8 1479.99   8 
   1  -2  -9 25852.9 1413.88   6 
  -1   2   8 65893.2 2236.03   6 
  -1   2   8 66129.2 1621.38  19 
   1  -2  -8 66488.4 2204.21  20 
  -1   2   8 62849.8 2371.72  10 
  -1   2   8 72414.5 2653.28  16 
   1  -2  -8 68430.3 2264.28   6 
  -1   2   8 67408.8 2298.86   8 
  -1   2   8 68080.5 2224.95  20 
   1  -2  -8 64941.9 1876.05   2 
   1  -2  -8 66565.7 2651.15   7 
  -1   2   8 65508.8 1904.42   2 
  -1   2   8 66220.5 2598.17  12 
  -1   2   8 66759.6 2394.93   4 
   1  -2  -7 1011.99 307.095  20 
   1  -2  -7 289.310 412.244   7 
   1  -2  -7 748.341 280.264   6 
  -1   2   7 426.072 140.800  19 
  -1   2   7 615.365 304.472   4 
  -1   2   7 744.341 316.137   6 
  -1   2   7 942.529 473.447  16 
  -1   2   7 482.992 313.462   8 
   1  -2  -7 270.089 157.412   2 
  -1   2   7 737.608 238.363   2 
  -1   2   7 276.519 462.340  12 
   1  -2  -7 222.502 229.132   5 
  -1   2   7 379.310 226.447  20 
  -1   2   7-91.3403 373.507  10 
   1  -2  -6 503.523 436.958   7 
  -1   2   6 170.441 108.147  19 
   1  -2  -6 291.847 198.389   2 
   1  -2  -6 88.8457 246.315  20 
   1  -2  -6 316.122 214.563   6 
  -1   2   6 290.701 434.653  12 
  -1   2   6 268.293 240.157  20 
  -1   2   6 294.930 236.477   4 
  -1   2   6 332.912 103.242  17 
  -1   2   6-123.755 288.909   7 
   1  -2  -6 644.506 326.894   5 
  -1   2   6 236.618 194.676   2 
  -1   2   6 212.455 263.046   6 
  -1   2   6 137.299 364.124  10 
  -1   2   6 232.895 282.148   8 
   1  -2  -5 25364.8 922.055   2 
  -1   2   5 25643.7 705.790  17 
   1  -2  -5 24918.8 1082.80   6 
  -1   2   5 27088.9 1083.72   8 
  -1   2   5 26156.8 1143.63  20 
  -1   2   5 26253.4 1322.45   7 
   1  -2  -5 24684.6 1310.51   7 
   1  -2  -5 25351.1 1142.14  20 
   1  -2  -5 28238.9 1307.36   5 
  -1   2   5 24335.5 1301.04  12 
  -1   2   5 24063.4 649.372  19 
  -1   2   5 24054.2 1190.48   4 
  -1   2   5 24216.2 1220.25  10 
  -1   2   5 24405.5 1081.92   6 
  -1   2   5 26163.3 935.809   2 
   1  -2  -4 7116.44 674.427   7 
  -1   2   4 8408.97 609.518   6 
  -1   2   4 7226.01 617.239   4 
   1  -2  -4 7262.63 602.468  20 
  -1   2   4 7787.92 602.288  20 
  -1   2   4 7566.27 675.746   7 
   1  -2  -4 7239.73 538.865   6 
  -1   2   4 7769.97 753.485  12 
  -1   2   4 7574.83 452.517   2 
  -1   2   4 7792.47 363.338  17 
   1  -2  -4 6755.86 628.262   5 
  -1   2   4 7478.49 706.743  10 
   1  -2  -4 6496.34 513.122  13 
  -1   2   3 58244.8 1502.83   6 
  -1   2   3 58299.6 1337.75   2 
   1  -2  -3 56222.6 1467.47   6 
  -1   2   3 60210.5 1734.38   7 
  -1   2   3 59921.2 1688.53   4 
   1  -2  -3 59213.7 1717.80  18 
  -1   2   3 58745.7 1219.06  17 
   1  -2  -3 57739.7 1650.28   5 
   1  -2  -3 58448.0 1712.45   7 
   1  -2  -3 55950.6 1383.50  13 
  -1   2   3 57672.3 1648.98   5 
   1  -2  -3 59292.7 1627.38  20 
   1  -2  -2 192225. 3517.29  18 
  -1   2   2 191790. 3400.80   5 
   1  -2  -2 196169. 3426.77   5 
   1  -2  -2 187773. 3021.62  13 
   1  -2  -2 188365. 3438.71  20 
  -1   2   2 192490. 3456.73   7 
   1  -2  -2 186238. 3250.78   6 
  -1   2   2 193851. 3267.29   6 
  -1   2   2 192287. 3510.18   4 
   1  -2  -2 195264. 3462.41   7 
  -1   2   1 7337.99 472.784   4 
   1  -2  -1 6909.85 410.787   7 
   1  -2  -1 7498.53 444.204   5 
  -1   2   1 7331.96 417.309   7 
  -1   2   1 8352.21 499.338  18 
   1  -2  -1 8620.96 531.897   4 
   1  -2  -1 8675.34 500.852  18 
  -1   2   1 7527.49 436.947   5 
   1  -2   0 1970.23 243.807  18 
   1  -2   0 2390.32 229.124  19 
  -1   2   0 2374.62 228.007  19 
  -1   2   0 1670.08 249.186  18 
  -1   2   0 2039.77 244.905   4 
   1  -2   0 2057.54 237.198   5 
  -1   2   0 105.186 150.936   5 
   1  -2   0 2260.84 266.547   3 
   1  -2   0 362.743 172.853   4 
  -1   2   0 966.926 201.255   3 
  -1   2  -1 29594.7 716.346   4 
  -1   2  -1 7112.64 336.429  15 
   1  -2   1 764.342 265.663   4 
  -1   2  -1 31340.4 615.192  16 
   1  -2   1 29757.4 698.708   8 
   1  -2   1 30184.5 812.883   3 
  -1   2  -1 31097.6 841.320  19 
   1  -2   1 29132.4 807.172  19 
  -1   2  -1 13980.8 578.962   3 
  -1   2  -1 28930.4 699.093   8 
   1  -2   2 671797. 9270.20   7 
   1  -2   2 690940. 9383.36  16 
  -1   2  -2 683299. 9371.27  12 
   1  -2   2 676806. 9580.01   3 
   1  -2   2 659642. 9637.70  19 
  -1   2  -2 684771. 9222.69   4 
  -1   2  -2 669996. 9378.20  16 
  -1   2  -2 668809. 9550.66   8 
  -1   2  -2 690852. 9045.10   1 
   1  -2   2 673680. 9550.80   8 
  -1   2  -2 685981. 9589.44   3 
   1  -2   3 8472.64 494.160  12 
   1  -2   3 7665.40 506.569  16 
   1  -2   3 9493.66 539.712   9 
  -1   2  -3 8696.07 579.725   3 
  -1   2  -3 8306.57 488.037  12 
   1  -2   3 10114.8 635.040   8 
  -1   2  -3 9423.54 361.712   1 
   1  -2   3 9332.95 407.964   4 
   1  -2   3 9200.17 574.972   3 
   1  -2   3 9685.51 519.937   7 
  -1   2  -3 8806.05 524.789   7 
  -1   2  -3 9445.22 557.426  16 
   1  -2   3 11196.1 688.038  19 
   1  -2   4 10024.3 635.886  12 
   1  -2   4 8108.03 677.398   8 
   1  -2   4 8103.16 429.719  20 
   1  -2   4 7818.42 637.585  19 
   1  -2   4 8105.75 630.359  16 
   1  -2   4 7979.89 561.768   7 
  -1   2  -4 8071.29 640.172   3 
  -1   2  -4 8480.76 558.654  12 
  -1   2  -4 7877.23 407.705   1 
  -1   2  -4 7685.48 558.140   2 
   1  -2   4 8466.60 520.619   9 
  -1   2  -4 8293.99 597.240   7 
  -1   2  -4 10290.8 700.707  16 
   1  -2   5 134788. 2487.34  20 
  -1   2  -5 140600. 2947.35  12 
  -1   2  -5 137319. 3005.64   7 
   1  -2   5 135558. 2652.64   9 
  -1   2  -5 137970. 2681.42   9 
   1  -2   5 127256. 3037.07  16 
   1  -2   5 139119. 3202.07   8 
  -1   2  -5 139051. 2803.91  10 
   1  -2   5 132797. 2917.36  12 
   1  -2   5 135566. 3019.39   7 
  -1   2  -5 140853. 2937.73   2 
   1  -2   5 136686. 3069.08  19 
   1  -2   6 222961. 3863.46   9 
  -1   2  -6 219607. 4134.69  10 
   1  -2   6 219298. 4634.79   8 
   1  -2   6 220640. 4353.15  12 
   1  -2   6 215914. 3730.61  20 
   1  -2   6 216661. 4413.67  19 
  -1   2  -6 219582. 4347.88  12 
   1  -2   6 223881. 4510.08   7 
  -1   2  -6 222517. 3900.68   9 
   1  -2   6 223310. 4567.32  16 
  -1   2  -6 217144. 4445.01   7 
  -1   2  -6 223176. 4280.64   2 
   1  -2   7 131.090 452.462  16 
  -1   2  -7 639.501 245.490   9 
   1  -2   7 160.082 394.429   8 
   1  -2   7 81.1522 310.219  12 
   1  -2   7 443.191 325.090  19 
  -1   2  -7 156.354 211.360   2 
   1  -2   7 179.966 155.099  20 
  -1   2  -7 154.159 296.301  12 
   1  -2   7 54.0027 289.580   7 
  -1   2  -7 207.162 288.763   6 
  -1   2  -7-46.8885 248.866  10 
  -1   2  -7 258.156 333.534   7 
   1  -2   7 635.331 221.758   9 
  -1   2  -8 44361.2 1851.41   6 
   1  -2   8 43848.1 1780.78  19 
   1  -2   8 39370.8 1879.81  16 
  -1   2  -8 44356.1 1829.26  12 
  -1   2  -8 43377.7 1675.88   2 
   1  -2   8 42441.0 1344.40  20 
   1  -2   8 44863.2 1851.68  12 
  -1   2  -8 44033.0 1671.76  10 
   1  -2   8 42057.7 1936.56   8 
  -1   2  -8 46757.9 1964.33   7 
   1  -2   8 45104.3 1937.36   7 
   1  -2   9 6434.26 528.035  20 
   1  -2   9 6181.87 820.671   8 
  -1   2  -9 6612.95 664.141   2 
  -1   2  -9 7627.05 730.271  10 
  -1   2  -9 6895.95 755.996   6 
  -1   2  -9 7500.25 869.520   7 
   1  -2   9 5834.07 701.144  19 
   1  -2   9 5804.73 824.725  16 
   1  -2   9 6443.15 778.018  12 
  -1   2 -10 2517.86 453.077   2 
   1  -2  10 2883.59 688.607  12 
   1  -2  10 1438.43 549.015  16 
   1  -2  10 2914.70 571.863  19 
  -1   2 -10 2025.62 480.108  10 
   1  -2  10 1919.38 589.218   8 
   1  -2  10 2150.82 366.028  20 
  -1   2 -10 2323.74 601.894   7 
  -1   2 -10 2417.09 394.985  17 
   1  -2  11 9117.59 701.145  20 
   1  -2  11 9949.70 1163.48  16 
   1  -2  11 8416.51 1068.93   8 
  -1   2 -11 10335.8 785.029  17 
  -1   2 -11 10871.9 1163.88   7 
   1  -2  11 10866.0 1006.83  19 
   1  -2  11 10749.2 1092.14  12 
  -1   2 -11 10688.9 923.282   2 
  -1   2 -12 911.783 269.820  17 
   1  -2  12 1035.16 498.461  12 
  -1   2 -12 1978.48 666.919   7 
   1  -2  12 775.268 514.173  16 
   1  -2  12 1492.03 497.395  19 
   1  -2  12 877.652 459.743   8 
   1  -2  12 1052.36 296.973  20 
   1  -2  13 6130.45 957.522  12 
  -1   2 -13 8659.94 1159.86   7 
   1  -2  13 7179.34 1097.90  16 
   1  -2  13 7451.03 896.711  19 
   1  -2  13 5139.53 887.453   8 
   1  -2  14 5626.59 802.638  19 
  -1   2 -14 4938.40 954.739   7 
   1  -2  14 4734.11 864.155  12 
   1  -2  14 5003.01 933.255   8 
   1  -2  14 4514.10 899.488  16 
  -1   2 -15 2478.84 823.399   7 
   1  -2  15 818.623 660.387  16 
   1  -2  15 3371.77 714.703  19 
   1  -2  15 2815.16 817.957   8 
   1  -2  15 1902.34 701.960  12 
   1  -2  16 7525.79 1262.28  12 
  -1   2 -16 10415.9 1449.81   7 
   1  -2  16 6001.07 1167.75  16 
   1  -2  16 6504.73 1174.18   8 
   1  -2  17 1540.98 726.791   8 
  -1   2 -17 1001.50 733.579   7 
   1  -2  17 82.3853 587.229  12 
   1  -2  18-171.105 654.698   8 
  -1   1  18 4247.68 1032.52   8 
  -1   1  17 2919.12 884.245   8 
  -1   1  16 11430.6 1348.90  10 
  -1   1  16 15448.7 1736.71  12 
  -1   1  16 13909.0 1709.89  16 
  -1   1  16 11731.6 1437.79   8 
   1  -1 -16 11301.4 1568.24   7 
  -1   1  15 3133.05 734.480  10 
  -1   1  15 3156.07 937.152  16 
  -1   1  15 3860.14 913.091   8 
   1  -1 -15 4381.39 1057.07   7 
  -1   1  15 1671.21 625.023  12 
  -1   1  14 37160.6 2204.29  10 
  -1   1  14 42474.2 2635.49  12 
   1  -1 -14 41823.7 2684.65   7 
  -1   1  14 38171.3 2581.95  16 
  -1   1  14 37567.9 2371.19   8 
   1  -1 -14 39905.3 1983.54  20 
  -1   1  13 2041.22 424.335  19 
  -1   1  13 1968.91 787.525  16 
  -1   1  13 2096.71 713.093  12 
   1  -1 -13 1905.64 642.929   7 
   1  -1 -13 899.968 394.679  20 
  -1   1  13 1644.46 558.731  10 
  -1   1  13 1133.60 515.023   8 
  -1   1  12 10995.7 1183.30   8 
   1  -1 -12 13216.4 1063.16  20 
  -1   1  12 13145.8 1000.53   2 
  -1   1  12 13189.7 1403.38  16 
  -1   1  12 10951.9 849.929  19 
  -1   1  12 11266.6 1119.87  10 
  -1   1  12 11790.4 1311.68  12 
   1  -1 -12 11454.6 1302.43   7 
  -1   1  11 11279.5 903.223   2 
  -1   1  11 10657.9 1026.54  10 
   1  -1 -11 10140.8 907.918  20 
   1  -1 -11 9003.37 1102.08   7 
  -1   1  11 9348.41 869.893  20 
   1  -1 -11 10037.6 837.818   2 
  -1   1  11 9400.00 1160.48  16 
  -1   1  11 9974.31 779.018  19 
  -1   1  11 9673.05 1114.11  12 
  -1   1  11 11823.4 1153.98   8 
   1  -1 -10 53238.1 2110.68   6 
   1  -1 -10 55598.2 1957.96   2 
  -1   1  10 51817.1 2321.06   8 
   1  -1 -10 51586.1 2543.63   7 
   1  -1 -10 56280.0 2095.31  20 
  -1   1  10 53608.8 2233.83  10 
  -1   1  10 60901.7 2653.87  16 
  -1   1  10 55479.5 1813.31  19 
  -1   1  10 55453.4 2493.24  12 
  -1   1  10 54690.3 2073.80  20 
  -1   1  10 55722.5 1960.32   2 
   1  -1  -9 8861.96 379.824   9 
  -1   1   9 8756.35 652.286  19 
   1  -1  -9 8241.94 340.532  17 
  -1   1   9 10068.5 1128.11  16 
  -1   1   9 9714.67 764.134   2 
  -1   1   9 10875.9 940.054  10 
   1  -1  -9 9181.96 804.735   6 
  -1   1   9 9635.36 812.188  20 
   1  -1  -9 9147.12 1015.77   7 
  -1   1   9 8964.80 904.561   8 
  -1   1   9 9308.28 978.988  12 
   1  -1  -9 10171.3 770.888   2 
   1  -1  -9 9968.23 816.366  20 
   1  -1  -8 146.189 88.8253   9 
  -1   1   8 48.0469 371.425   8 
  -1   1   8 140.800 208.080  19 
   1  -1  -8 308.201 213.998   6 
  -1   1   8-245.717 383.751  10 
  -1   1   8 699.338 559.812  16 
  -1   1   8 365.828 428.817  12 
   1  -1  -8-129.824 211.225   2 
  -1   1   8-103.347 228.078   2 
  -1   1   8-130.927 254.572  20 
   1  -1  -8 548.086 305.645  20 
   1  -1  -8 37.4619 396.018   7 
   1  -1  -8 124.162 80.5853  17 
  -1   1   7 55672.5 1993.50   8 
   1  -1  -7 52616.3 1766.29   6 
  -1   1   7 55159.1 1830.33  20 
   1  -1  -7 53173.5 1133.03   9 
  -1   1   7 53620.3 1524.85  19 
   1  -1  -7 55496.8 1694.03   2 
  -1   1   7 54659.1 1691.99   2 
   1  -1  -7 54378.3 1820.10  20 
   1  -1  -7 53926.6 2100.62   5 
   1  -1  -7 52589.3 2131.62   7 
  -1   1   7 55566.2 2103.35  12 
  -1   1   7 52546.8 1887.63  10 
  -1   1   7 53496.9 1786.94   6 
   1  -1  -7 51825.6 1023.70  17 
  -1   1   7 55724.9 2172.32   7 
   1  -1  -6 102750. 2470.46   6 
   1  -1  -6 107546. 2601.55  20 
  -1   1   6 100074. 2816.67  12 
  -1   1   6 100970. 2159.42  19 
  -1   1   6 99524.6 2518.09  20 
  -1   1   6 102082. 2384.84   2 
   1  -1  -6 101886. 2920.76   7 
  -1   1   6 106318. 2503.09   6 
  -1   1   6 102862. 2935.04   7 
  -1   1   6 99985.4 2612.99  10 
   1  -1  -6 107670. 2415.82   2 
   1  -1  -6 107702. 2914.44   5 
   1  -1  -5 711768. 10384.7   2 
  -1   1   5 713281. 10991.1  12 
  -1   1   5 703870. 10368.7   2 
   1  -1  -5 701554. 10406.4   6 
   1  -1  -5 706138. 10632.4  20 
   1  -1  -5 682401. 11076.4   7 
   1  -1  -5 700172. 11017.9   5 
  -1   1   5 689956. 10627.0  20 
  -1   1   5 693825. 10431.2   6 
  -1   1   5 706317. 10697.3  10 
  -1   1   5 697572. 11105.9   7 
   1  -1  -4 109439. 2241.55   2 
  -1   1   4 105418. 2221.07   2 
   1  -1  -4 109255. 2228.13   6 
  -1   1   4 111515. 2240.93   6 
   1  -1  -4 110785. 2427.25  20 
   1  -1  -4 115928. 2644.37   5 
  -1   1   4 108506. 2413.53  20 
  -1   1   4 114694. 2683.92   7 
  -1   1   4 106391. 2565.52  12 
   1  -1  -4 108818. 2630.25   7 
  -1   1   4 109454. 2423.60  10 
  -1   1   3 38442.4 992.905   6 
  -1   1   3 39318.5 1060.49   2 
   1  -1  -3 34596.1 961.515   6 
   1  -1  -3 39537.9 1072.47   2 
   1  -1  -3 38283.2 1241.06   5 
  -1   1   3 39087.2 1187.67  20 
   1  -1  -3 39835.5 1188.57  20 
  -1   1   3 36360.0 1233.96   7 
  -1   1   3 37972.0 1251.77   5 
   1  -1  -3 38034.5 1265.48   7 
   1  -1  -2 16235.1 674.358  20 
   1  -1  -2 18875.0 724.676   7 
  -1   1   2 17621.1 686.446  20 
   1  -1  -2 17211.1 715.202   5 
  -1   1   2 17446.6 706.583   5 
  -1   1   2 17188.3 709.776   7 
  -1   1   2 16620.1 598.117   2 
   1  -1  -2 17629.2 612.783   2 
   1  -1  -2 17307.4 519.755   6 
  -1   1   2 17387.1 523.463   6 
  -1   1   1 918945. 3552.55   7 
   1  -1  -1 948852. 4018.42  18 
  -1   1   1 901803. 3968.49  20 
   1  -1  -1 948944. 3956.11   5 
  -1   1  -1 11.0140 93.7852   9 
   1  -1   1-136.829 114.041   8 
  -1   1  -1 24.9660 84.7715  15 
  -1   1  -1 151.493 121.325   3 
   1  -1   1-50.7222 109.944  12 
   1  -1   2 26125.5 725.200   9 
  -1   1  -2 26609.0 828.044   8 
  -1   1  -2 7691.22 473.801   9 
   1  -1   2 6640.19 481.738  19 
  -1   1  -2 24507.9 778.492  16 
   1  -1   2 27089.9 718.382   7 
   1  -1   2 15974.4 657.521   8 
   1  -1   2 25057.4 791.300  16 
  -1   1  -2 24948.6 778.743  19 
  -1   1  -2 26272.7 701.014   7 
   1  -1   2 24596.6 752.447  12 
  -1   1  -2 25851.1 761.372  12 
  -1   1  -2 24605.7 655.087   1 
  -1   1  -3 69698.8 1707.49   8 
  -1   1  -3 69885.4 1584.11  10 
  -1   1  -3 66427.7 1607.99   7 
   1  -1   3 64269.6 1653.06  16 
  -1   1  -3 68781.9 1622.06  19 
   1  -1   3 67831.5 1606.80   7 
  -1   1  -3 65729.7 1665.81  16 
   1  -1   3 69899.4 1635.09  19 
  -1   1  -3 65327.6 1465.47   9 
   1  -1   3 67250.5 1461.13   9 
   1  -1   3 68072.0 1694.62   8 
   1  -1   3 65494.4 1604.29  12 
  -1   1  -3 67267.8 1611.41  12 
   1  -1   4 423322. 6861.31   7 
  -1   1  -4 435108. 6079.49  20 
  -1   1  -4 437522. 6546.26   2 
   1  -1   4 434444. 6854.83  12 
  -1   1  -4 440076. 6966.61   8 
   1  -1   4 424696. 6941.18  16 
   1  -1   4 424004. 6423.33   9 
   1  -1   4 420960. 6070.20  20 
  -1   1  -4 439857. 6894.38   6 
  -1   1  -4 434405. 6946.27  16 
  -1   1  -4 424225. 6851.08   7 
  -1   1  -4 424465. 6733.02  19 
   1  -1   4 417204. 6739.87  19 
  -1   1  -4 435998. 6849.78  12 
  -1   1  -4 437203. 6727.79  10 
   1  -1   4 419758. 6921.15   8 
  -1   1  -4 404075. 6424.06   9 
  -1   1  -5 321095. 5474.07  10 
  -1   1  -5 320283. 5700.81   7 
   1  -1   5 317757. 5746.63   8 
   1  -1   5 314265. 5696.64   7 
   1  -1   5 321118. 5482.56  19 
   1  -1   5 326030. 5788.17  16 
  -1   1  -5 318586. 5636.90  12 
   1  -1   5 312764. 4809.08  20 
   1  -1   5 327186. 5496.96  10 
  -1   1  -5 309975. 4797.88  20 
  -1   1  -5 321279. 5792.75  16 
  -1   1  -5 327658. 5127.15   9 
  -1   1  -5 319819. 5637.83   6 
  -1   1  -5 320152. 5262.61   2 
   1  -1   5 330945. 5685.30  12 
   1  -1   6 5085.86 541.571  19 
  -1   1  -6 5320.97 373.602  20 
   1  -1   6 4989.46 545.707  10 
  -1   1  -6 5182.21 560.264   6 
   1  -1   6 5208.66 371.655  20 
  -1   1  -6 5684.05 599.487  12 
  -1   1  -6 4634.40 524.170  10 
   1  -1   6 5185.74 592.420   7 
   1  -1   6 5922.46 674.927   8 
   1  -1   6 4475.45 660.258  16 
  -1   1  -6 5911.96 502.092   2 
  -1   1  -6 6220.71 674.501   7 
  -1   1  -6 5132.03 428.353   9 
   1  -1   6 5056.66 615.293  12 
  -1   1  -7 152408. 2852.91  20 
   1  -1   7 146565. 3792.55  16 
  -1   1  -7 150892. 2995.81   9 
  -1   1  -7 158033. 3707.87   6 
   1  -1   7 149232. 3492.43  10 
   1  -1   7 149525. 3689.77  12 
   1  -1   7 148610. 3771.58   7 
   1  -1   7 149574. 2864.21  20 
   1  -1   7 158712. 3821.28   8 
  -1   1  -7 155038. 3247.31   2 
  -1   1  -7 153469. 3517.88  10 
  -1   1  -7 158106. 3194.34  17 
   1  -1   7 153915. 3455.46  19 
  -1   1  -7 155639. 3725.12  12 
  -1   1  -7 152065. 3802.71   7 
  -1   1  -8 40152.8 1272.29  20 
  -1   1  -8 42722.8 1531.19   2 
   1  -1   8 38487.3 1798.67  12 
  -1   1  -8 42001.3 1791.34   6 
  -1   1  -8 44880.8 1973.15   7 
  -1   1  -8 40298.2 1318.07   9 
   1  -1   8 42961.5 1946.53   7 
   1  -1   8 41585.5 1888.14   8 
  -1   1  -8 41729.8 1438.43  17 
   1  -1   8 41177.0 1929.85  16 
   1  -1   8 41787.1 1656.86  19 
   1  -1   8 40788.9 1289.70  20 
   1  -1   8 39279.0 1675.12  10 
  -1   1  -8 40249.6 1699.40  10 
  -1   1  -8 40689.2 1824.51  12 
  -1   1  -9 62664.2 2011.10   2 
  -1   1  -9 63214.2 2543.82   7 
  -1   1  -9 64809.2 2397.30   6 
   1  -1   9 65055.5 2613.28  16 
   1  -1   9 58383.6 1702.90  20 
   1  -1   9 63469.1 2497.81   8 
  -1   1  -9 64069.0 1904.02  17 
   1  -1   9 63765.7 2479.50  12 
   1  -1   9 62475.5 2168.32  19 
  -1   1  -9 60851.7 2234.99  10 
   1  -1   9 60503.3 2245.26  10 
  -1   1  -9 63556.8 1741.29   9 
  -1   1  -9 63730.6 1742.48  20 
  -1   1 -10 7534.12 931.951   7 
   1  -1  10 7768.69 1016.47  16 
   1  -1  10 6817.82 557.093  20 
  -1   1 -10 6639.53 528.690   9 
  -1   1 -10 6560.85 596.284  17 
   1  -1  10 5443.40 826.191  12 
  -1   1 -10 6175.44 627.784   2 
   1  -1  10 8898.84 963.999   8 
   1  -1  10 6981.91 731.877  19 
  -1   1 -10 6507.90 553.463  20 
   1  -1  11 61690.2 2312.36  19 
   1  -1  11 59361.9 1834.55  20 
  -1   1 -11 55821.8 2058.17   2 
  -1   1 -11 57862.5 1889.03  17 
   1  -1  11 54811.2 2679.98  16 
  -1   1 -11 58219.9 1696.62   9 
   1  -1  11 58562.2 2670.17   8 
  -1   1 -11 57856.3 2691.84   7 
   1  -1  11 59238.9 2094.81   4 
   1  -1  11 59891.3 2677.53  12 
  -1   1 -11 55626.4 1784.11  20 
  -1   1 -12 2521.32 469.412   2 
   1  -1  12 1357.18 605.483   8 
   1  -1  12 2632.87 472.087   4 
  -1   1 -12 3065.33 740.781   7 
  -1   1 -12 2723.58 407.058  20 
   1  -1  12 2627.66 542.407  19 
   1  -1  12 3283.53 742.470  12 
   1  -1  12 730.190 567.253  16 
   1  -1  13 569.757 557.022  16 
   1  -1  13 2206.22 552.473  19 
   1  -1  13 1531.52 583.592   8 
   1  -1  13 719.884 495.243  12 
  -1   1 -13 1715.55 683.754   7 
   1  -1  14 4256.71 946.507   8 
   1  -1  14 3260.93 765.446  16 
   1  -1  14 2835.76 773.155  12 
   1  -1  14 4216.78 675.348  19 
  -1   1 -14 5194.24 1009.49   7 
   1  -1  15-752.095 558.787   8 
   1  -1  15 724.799 751.942  16 
   1  -1  15 102.411 503.276  12 
  -1   1 -15-205.370 449.419   7 
   1  -1  16 96.0544 609.159  12 
   1  -1  16-472.030 644.335  16 
  -1   1 -16 201.997 699.538   7 
   1  -1  16 493.333 706.077   8 
   1  -1  17-470.797 650.275  12 
   1  -1  17 996.801 725.221   8 
   1  -1  18-784.737 702.140   8 
  -1   0  18 4827.19 1079.35   8 
  -1   0  17-214.809 635.690   8 
  -1   0  17 967.539 668.063  12 
   1   0 -16 572.145 584.503   7 
  -1   0  16 671.944 635.277  16 
  -1   0  16 916.877 649.159  12 
  -1   0  16-259.986 481.861   8 
  -1   0  15 4261.41 895.264   8 
  -1   0  15 4288.91 1001.38  16 
   1   0 -15 3576.81 939.486   7 
  -1   0  15 3809.42 762.853  10 
  -1   0  15 4298.75 899.285  12 
  -1   0  14 143.483 501.508  12 
   1   0 -14-15.7306 575.976   7 
  -1   0  14-277.380 308.508  19 
   1   0 -14 471.517 366.249  20 
  -1   0  14-179.241 383.762  10 
  -1   0  14-263.184 566.045  16 
  -1   0  14-987.751 677.441   8 
   1   0 -13 11602.2 1024.64  20 
  -1   0  13 9777.73 1301.44  16 
   1   0 -13 11055.3 1337.72   7 
  -1   0  13 10222.0 1091.50  10 
  -1   0  13 11288.1 966.647  19 
  -1   0  13 11860.1 1313.91   8 
  -1   0  13 8456.20 1145.15  12 
  -1   0  12 56192.8 2673.32  12 
  -1   0  12 46728.0 2435.44   8 
   1   0 -12 53056.3 2168.22  20 
  -1   0  12 54928.4 2214.17   2 
  -1   0  12 55948.2 2347.36  10 
  -1   0  12 50582.4 2122.10  20 
   1   0 -12 53956.5 2760.22   7 
  -1   0  12 51490.4 2025.05  19 
  -1   0  12 49753.5 2645.98  16 
  -1   0  11 142.030 354.990  10 
  -1   0  11 131.166 229.851  20 
   1   0 -11 957.971 346.248   6 
  -1   0  11 654.419 308.556  19 
  -1   0  11-17.7719 549.454  16 
  -1   0  11 954.792 390.262   2 
  -1   0  11 679.523 447.236  12 
   1   0 -11 523.574 107.935  17 
   1   0 -11 505.218 269.976   2 
   1   0 -11 1077.21 357.133  20 
  -1   0  11 244.638 403.060   8 
   1   0 -11 1693.69 638.789   7 
   1   0 -10 48434.4 1911.72   2 
  -1   0  10 51390.0 2434.38  16 
   1   0 -10 46349.0 1104.56  17 
  -1   0  10 48464.1 1919.43   2 
  -1   0  10 50526.8 2280.11  12 
  -1   0  10 49218.7 2242.44   8 
  -1   0  10 47855.5 1970.77  10 
   1   0 -10 46053.4 1893.50   6 
  -1   0  10 52163.5 1868.38  19 
   1   0 -10 48094.5 1906.64  20 
   1   0 -10 50778.9 2415.23   7 
  -1   0  10 45793.4 1866.42  20 
  -1   0   9 665.885 524.842  16 
  -1   0   9 192.486 468.792   8 
  -1   0   9 81.5107 280.318  10 
  -1   0   9 524.524 278.637  19 
   1   0  -9 360.396 284.839  20 
  -1   0   9-29.7661 232.204  20 
   1   0  -9 36.4600 190.815   6 
  -1   0   9-316.965 338.302   2 
  -1   0   9-230.600 501.544  12 
   1   0  -9 36.0497 89.1949  17 
   1   0  -9 152.288 412.793   7 
   1   0  -9 97.8140 209.865   2 
  -1   0   8 7110.70 681.743  10 
   1   0  -8 6172.16 585.981   6 
  -1   0   8 6104.30 595.250  19 
   1   0  -8 7314.06 658.802   2 
  -1   0   8 7047.99 673.333   2 
  -1   0   8 7689.90 683.520  20 
   1   0  -8 8103.25 889.625   7 
   1   0  -8 6612.47 346.455  17 
  -1   0   8 6243.76 723.409  12 
   1   0  -8 7506.81 663.602  20 
   1   0  -7 948.943 270.872   6 
   1   0  -7 835.322 276.482  20 
  -1   0   7 1416.68 374.828   2 
   1   0  -7 1214.87 162.030  17 
   1   0  -7 865.336 256.383   2 
  -1   0   7 1232.39 278.000  20 
  -1   0   7 1256.48 388.857  12 
  -1   0   7 1625.18 476.477   7 
   1   0  -7 728.770 451.459   7 
  -1   0   7 1533.07 374.988  10 
   1   0  -6 41327.1 1427.43   2 
  -1   0   6 41563.3 1435.65  20 
  -1   0   6 39424.2 1424.94   2 
   1   0  -6 40123.4 1322.21   6 
  -1   0   6 39090.5 1548.87  12 
  -1   0   6 39336.5 1353.06  10 
   1   0  -6 42495.7 1455.79  20 
   1   0  -6 39915.1 1671.91   7 
  -1   0   6 41255.5 1687.92   7 
  -1   0   5 1269.72 293.177  10 
  -1   0   5 2713.63 384.998  20 
   1   0  -5 1647.33 272.129   6 
  -1   0   5 1907.27 364.946   2 
  -1   0   5 2466.33 429.097  12 
   1   0  -5 1224.59 342.198  20 
   1   0  -5 1821.04 500.166   7 
  -1   0   5 1777.66 380.003   7 
   1   0  -5 2301.45 378.142   2 
  -1   0   4 627189. 9328.55  20 
  -1   0   4 629384. 9350.15   2 
   1   0  -4 603678. 8971.08   6 
   1   0  -4 633229. 9642.30   7 
  -1   0   4 639065. 9656.02   7 
  -1   0   4 632589. 9113.26  10 
  -1   0   4 617885. 9418.66  12 
   1   0  -4 631351. 9348.73   2 
   1   0  -4 641903. 9369.25  20 
  -1   0   3 2264.82 275.810  10 
  -1   0   3 2244.56 326.198   7 
  -1   0   3 1899.26 286.215  20 
   1   0  -3 1490.65 294.933   5 
   1   0  -3 2344.65 364.112   7 
  -1   0   3 1790.34 304.225   2 
   1   0  -3 1932.39 293.213   2 
   1   0  -3 1909.83 201.405   6 
   1   0  -3 2503.08 355.363  20 
  -1   0   2 501452. 3786.36   7 
   1   0  -2 96106.3 2475.43   7 
  -1   0   2 512923. 3759.36  20 
   1   0  -2 498998. 3834.75   5 
   1   0  -2 499118. 3758.44   2 
  -1   0   2 28536.7 2192.44   2 
   1   0  -2 508596. 3777.36  20 
  -1   0  -1 81757.9 1143.73  17 
   1   0   1 322743. 2290.85  17 
  -1   0  -1 322266. 2228.70   1 
  -1   0  -1 324999. 2214.67   8 
  -1   0  -1 322790. 2374.36   6 
   1   0   1 341717. 2284.04  16 
  -1   0  -1 323500. 2328.33  13 
  -1   0  -1 320232. 2243.23  12 
  -1   0  -1 323114. 2170.25  19 
   1   0   2 643.697 253.837  16 
  -1   0  -2 850.610 193.745  19 
  -1   0  -2 556.453 206.845  13 
   1   0   2 530.180 195.392  17 
  -1   0  -2 496.842 226.983   6 
  -1   0  -2 360.135 180.507  17 
   1   0   2 410.104 227.875  10 
   1   0   2 645.203 242.912  12 
  -1   0  -2 1016.38 245.145   7 
  -1   0  -2 369.014 172.210  12 
   1   0   2 568.151 183.983  19 
  -1   0  -2 519.293 157.471  16 
   1   0   2 655.472 217.140   7 
   1   0   2 782.601 250.582   6 
  -1   0  -2 502.672 172.223   8 
   1   0   2 537.986 198.359   8 
  -1   0  -2 806.413 136.591   4 
   1   0   2 644.965 114.258   4 
  -1   0  -2 264.877 181.459  10 
  -1   0  -3 139011. 2722.60  16 
   1   0   3 131359. 2654.96   7 
  -1   0  -3 137007. 2499.49  17 
  -1   0  -3 134030. 2469.30  19 
   1   0   3 133439. 2713.76  12 
   1   0   3 131797. 2697.97  16 
   1   0   3 133364. 2729.04   6 
  -1   0  -3 134075. 2712.60  12 
  -1   0  -3 134094. 2678.56  10 
  -1   0  -3 135466. 2694.04   7 
  -1   0  -3 132712. 2637.30   8 
   1   0   3 124862. 2207.39   4 
   1   0   3 131240. 2464.61  19 
   1   0   3 127144. 2486.53  17 
   1   0   3 131438. 2622.23   8 
   1   0   3 136993. 2692.32  10 
  -1   0  -3 129445. 2704.76   6 
   1   0   4 55626.4 1712.98  16 
   1   0   4 56323.8 1728.95  12 
   1   0   4 52639.8 1606.07   8 
   1   0   4 54025.9 1442.18  19 
  -1   0  -4 56796.9 1637.14   8 
  -1   0  -4 54565.6 1230.87   2 
  -1   0  -4 54389.5 1700.85   7 
  -1   0  -4 57261.0 1470.81  19 
  -1   0  -4 52661.7 1133.57  20 
   1   0   4 58707.6 1725.05   7 
   1   0   4 53861.9 1297.84   4 
  -1   0  -4 55841.6 1643.90  10 
   1   0   4 54007.1 1636.06  10 
  -1   0  -4 56638.5 1704.88  12 
  -1   0  -4 55040.6 1683.29   6 
   1   0   4 56474.9 1693.06   6 
  -1   0  -4 56953.6 1458.27  17 
  -1   0  -4 59411.1 1732.87  16 
   1   0   5 94064.3 2418.03   8 
  -1   0  -5 89765.4 2494.91   7 
  -1   0  -5 91993.4 1798.92  20 
  -1   0  -5 93276.9 1894.94   2 
  -1   0  -5 95694.3 2421.96   8 
   1   0   5 94728.2 2523.48  12 
   1   0   5 89049.8 1775.33  20 
   1   0   5 90112.9 2483.78   7 
   1   0   5 91758.7 2402.65  10 
   1   0   5 91351.9 2450.34   6 
  -1   0  -5 92594.4 2086.84  17 
  -1   0  -5 89867.3 2030.70   9 
  -1   0  -5 97403.2 2553.13  16 
  -1   0  -5 90045.0 2430.16   6 
  -1   0  -5 92663.4 2142.97  19 
   1   0   5 92354.7 2507.09  16 
  -1   0  -5 92430.0 2483.78  12 
   1   0   5 90035.4 1982.61   4 
   1   0   5 89277.4 2123.36  19 
  -1   0  -5 91754.4 2401.86  10 
  -1   0  -6 180110. 3298.15   2 
  -1   0  -6 180923. 4083.70  12 
   1   0   6 180507. 3989.38   6 
  -1   0  -6 180324. 3986.47   6 
   1   0   6 172676. 3548.57  19 
   1   0   6 185253. 4153.52   7 
  -1   0  -6 178763. 3931.78  10 
   1   0   6 188418. 4148.49  16 
   1   0   6 178529. 3962.34   8 
   1   0   6 182315. 3954.74  10 
   1   0   6 190698. 4157.94  12 
   1   0   6 185911. 3481.60   4 
  -1   0  -6 187239. 3609.29  19 
   1   0   6 182981. 3174.44  20 
  -1   0  -6 179018. 3399.69   9 
  -1   0  -6 179505. 3460.40  17 
  -1   0  -6 183677. 3164.25  20 
  -1   0  -6 179926. 4120.94   7 
  -1   0  -7 4100.05 406.438   2 
  -1   0  -7 4544.48 666.646   7 
   1   0   7 3712.35 355.195  20 
   1   0   7 3731.13 581.130   8 
  -1   0  -7 4433.62 436.747   9 
   1   0   7 4102.68 667.243  16 
   1   0   7 4352.85 602.939  10 
  -1   0  -7 4561.39 583.066   6 
   1   0   7 3974.03 589.747   7 
  -1   0  -7 5254.76 662.038  12 
   1   0   7 4294.46 460.929   4 
   1   0   7 4490.88 506.195  19 
   1   0   7 3732.96 647.924  12 
  -1   0  -7 4274.54 605.989  10 
  -1   0  -7 4179.36 376.630  20 
  -1   0  -7 4076.84 441.829  17 
  -1   0  -8 33083.3 1621.78   6 
   1   0   8 35296.8 1708.30   8 
   1   0   8 34049.1 1644.51  10 
  -1   0  -8 35079.1 1290.05  17 
  -1   0  -8 33582.6 1631.54  10 
   1   0   8 36481.8 1841.37  16 
  -1   0  -8 32796.9 1224.54   9 
  -1   0  -8 34311.9 1177.65  20 
  -1   0  -8 35227.6 1787.55   7 
   1   0   8 32583.1 1344.82   4 
  -1   0  -8 33890.0 1234.76   2 
   1   0   8 33457.6 1396.90  19 
   1   0   8 40482.9 1881.68  12 
   1   0   9-91.9059 431.146  16 
  -1   0  -9 382.388 208.565  20 
  -1   0  -9-44.9090 439.087   7 
  -1   0  -9 277.780 197.110   9 
  -1   0  -9 263.323 176.667  17 
   1   0   9 391.223 344.184  10 
   1   0   9-74.7351 203.616   4 
   1   0   9 301.841 329.323  19 
  -1   0  -9 426.347 220.997   2 
   1   0   9 45.5107 404.535  12 
   1   0   9 124.324 345.177   8 
  -1   0 -10 4486.16 457.853   9 
  -1   0 -10 3828.11 438.085  20 
   1   0  10 3873.63 653.385   8 
  -1   0 -10 4387.52 482.962  17 
   1   0  10 3927.60 539.383   4 
  -1   0 -10 3466.00 669.038   7 
  -1   0 -10 3339.65 441.271   2 
   1   0  10 3556.40 711.860  12 
   1   0  10 3709.30 662.624  10 
   1   0  10 3912.70 535.857  19 
   1   0  10 3370.49 668.742  16 
   1   0  11 34486.0 1619.99   4 
   1   0  11 32458.4 1886.30  10 
  -1   0 -11 39096.5 2239.81   7 
   1   0  11 32653.9 2063.33  16 
   1   0  11 33636.9 1587.89  19 
  -1   0 -11 35192.0 1375.68  20 
  -1   0 -11 34266.5 1391.46  17 
   1   0  11 35261.7 2088.97  12 
  -1   0 -11 31027.4 1386.58   2 
   1   0  11 37470.4 2084.53   8 
  -1   0 -11 33079.1 1284.84   9 
   1   0  12 232.553 283.789  19 
  -1   0 -12 484.390 256.364  20 
   1   0  12-505.567 515.012   8 
  -1   0 -12 9.08336 463.073   7 
   1   0  12-911.831 734.348  16 
   1   0  12 442.998 445.868  12 
   1   0  12 692.680 459.963  10 
   1   0  13 3771.82 788.313   8 
   1   0  13 2700.95 708.522  16 
   1   0  13 5365.98 695.386  19 
   1   0  13 4307.84 887.249  12 
   1   0  13 4343.55 815.299  10 
   1   0  14 1601.59 739.094  16 
  -1   0 -14 4788.33 1004.53   7 
   1   0  14 3706.46 906.059  12 
   1   0  14 3251.09 847.610   8 
   1   0  15 1268.48 693.495  12 
  -1   0 -15 684.611 623.598   7 
   1   0  15-525.947 697.777  16 
   1   0  15 906.667 541.403   8 
   1   0  16 1193.32 672.538  16 
   1   0  16 3012.86 864.839   8 
  -1   0 -16 3523.44 993.347   7 
   1   0  16 2831.66 866.293  12 
   1   0  17 57.2605 478.167   8 
   1   0  18 3892.37 994.529   8 
  -1  -1  18-7.49497 616.225   8 
  -1  -1  17-811.596 526.780  12 
  -1  -1  17 1522.35 734.433   8 
  -1  -1  16-307.557 465.327  12 
   1   1 -16-272.887 581.142   7 
  -1  -1  16-391.236 840.863  16 
  -1  -1  16-501.093 474.369   8 
  -1  -1  15 326.055 606.903  12 
   1   1 -15-111.390 606.741   7 
  -1  -1  15 236.762 559.377   8 
  -1  -1  15-409.214 774.663  16 
   1   1 -14 5026.12 1059.51   7 
  -1  -1  14 4307.48 697.906  19 
  -1  -1  14 3844.97 875.168  12 
   1   1 -14 4875.60 730.104  20 
  -1  -1  14 2583.21 838.514  16 
  -1  -1  14 3883.54 842.479   8 
   1   1 -13 10522.1 1314.88   7 
  -1  -1  13 10105.6 1200.02  12 
  -1  -1  13 9002.37 931.012  19 
  -1  -1  13 10310.7 996.293  10 
   1   1 -13 8966.05 907.557  20 
  -1  -1  13 10418.1 1273.33   8 
  -1  -1  13 10744.0 1368.67  16 
   1   1 -12 5804.58 958.594   7 
  -1  -1  12 5895.79 712.615  20 
  -1  -1  12 7697.03 838.096  19 
  -1  -1  12 9069.39 1080.37   8 
  -1  -1  12 7351.84 1034.83  12 
  -1  -1  12 7586.83 1105.04  16 
   1   1 -12 7620.53 807.361  20 
  -1  -1  12 8289.99 883.677   2 
  -1  -1  12 7357.21 813.494  10 
   1   1 -11 43596.6 2341.61   7 
  -1  -1  11 42646.1 2131.73  12 
  -1  -1  11 43649.6 1872.57  20 
  -1  -1  11 49285.4 2013.43  19 
   1   1 -11 43708.6 1906.80   6 
  -1  -1  11 43775.2 2353.41  16 
  -1  -1  11 45422.1 2314.93   8 
  -1  -1  11 43627.2 1990.00   2 
   1   1 -11 42192.9 1228.22  17 
   1   1 -11 47257.8 1944.09  20 
  -1  -1  11 42722.9 1823.49  10 
  -1  -1  10 20302.1 1283.36   2 
   1   1 -10 21142.8 816.172  17 
  -1  -1  10 20608.6 1183.96  10 
  -1  -1  10 20578.6 1239.98  19 
  -1  -1  10 20672.0 1488.07   8 
  -1  -1  10 20997.6 1216.92  20 
   1   1 -10 19242.4 1479.02   7 
  -1  -1  10 20330.2 1543.82  16 
   1   1 -10 19888.9 1198.58  20 
  -1  -1  10 18810.7 1337.73  12 
   1   1 -10 20560.2 1192.33   6 
   1   1 -10 20066.3 1252.33   2 
  -1  -1   9 49914.4 2067.63  12 
   1   1  -9 50540.3 1845.23   6 
  -1  -1   9 48176.3 1737.31  10 
   1   1  -9 53439.6 2326.30   7 
   1   1  -9 50759.9 1875.49  20 
  -1  -1   9 50268.0 1963.32   2 
  -1  -1   9 51769.7 1885.73  20 
   1   1  -9 53773.7 2020.02   2 
   1   1  -8 73956.7 2217.83  20 
  -1  -1   8 72497.9 2318.45   2 
  -1  -1   8 71438.0 2199.02  20 
  -1  -1   8 69252.4 2008.40  10 
   1   1  -8 73899.6 2140.32   6 
   1   1  -8 76845.2 2666.98   7 
  -1  -1   8 70135.2 2332.79  12 
   1   1  -8 72639.9 2319.41   2 
   1   1  -7 87418.3 2462.51   2 
  -1  -1   7 89447.6 2480.17  12 
  -1  -1   7 85052.2 2305.86  20 
  -1  -1   7 84678.3 2439.71   2 
   1   1  -7 88478.5 2740.98   7 
   1   1  -7 87447.2 2351.01  20 
   1   1  -7 81057.2 2175.08   6 
  -1  -1   7 88476.2 2737.19   7 
  -1  -1   7 88952.0 2129.49  10 
   1   1  -6 63287.9 2083.80   7 
  -1  -1   6 58995.0 1892.90   2 
  -1  -1   6 59787.6 1529.85  10 
  -1  -1   6 58521.5 1800.69  12 
   1   1  -6 61666.2 1898.79   2 
  -1  -1   6 60359.4 1780.03  20 
   1   1  -6 60313.3 1794.91  20 
  -1  -1   6 58509.2 2020.26   7 
   1   1  -5 2515.56 406.192  20 
  -1  -1   5 3790.77 322.630  10 
  -1  -1   5 2394.12 421.135   2 
   1   1  -5 2939.97 526.667   7 
  -1  -1   5 3220.00 437.252  12 
   1   1  -5 3209.88 449.851   2 
  -1  -1   5 2402.83 430.557   7 
  -1  -1   5 2568.04 369.842  20 
   1   1  -4 81113.0 2103.80   7 
   1   1  -4 85033.6 1997.57  20 
  -1  -1   4 85558.4 2135.77   7 
  -1  -1   4 82294.7 1834.16  12 
  -1  -1   4 82073.6 1965.65  20 
   1   1  -4 87706.3 2087.63   2 
  -1  -1   4 82375.2 2064.16   2 
  -1  -1   4 84356.1 1536.50  10 
  -1  -1   3 14941.2 565.395  12 
  -1  -1   3 13651.7 659.356  20 
  -1  -1   3 14286.0 729.343   2 
   1   1  -3 13843.1 671.580  20 
   1   1  -3 14187.4 722.760   7 
   1   1  -3 13914.7 707.194   2 
  -1  -1   3 13764.7 698.713   7 
  -1  -1   2 247338. 3841.57  20 
   1   1  -2 248608. 3849.37  20 
  -1  -1   2 242632. 3463.82   1 
   1   1  -2 242207. 3461.13   1 
   1   1  -2 248374. 3893.71   2 
   1   1  -1 344274. 2642.42  17 
  -1  -1   1 240400. 2213.97   2 
   1   1  -1 335697. 2583.33   2 
  -1  -1   1 338219. 2198.88   1 
  -1  -1   1 333876. 2608.65  20 
   1   1  -1 332727. 2334.23  15 
   1   1  -1 39609.3 1129.51  14 
  -1  -1   1 341639. 2599.19  11 
   1   1  -1 337783. 2179.20   1 
   1   1  -1 56395.7 1245.10  13 
   1   1  -1 151713. 1807.50  11 
  -1  -1   0 167684. 1899.88  13 
   1   1   0 172305. 1746.20  10 
  -1  -1   0 168630. 1657.42  15 
  -1  -1   0 174751. 1882.27  11 
  -1  -1   0 151975. 1688.08   4 
   1   1   0 168738. 1600.10   2 
   1   1   0 170016. 1961.10  17 
   1   1   0 89459.6 1398.19  11 
  -1  -1   0 174071. 1818.12   1 
  -1  -1   0 165317. 1518.67  12 
   1   1   0 175029. 1803.45   4 
  -1  -1   0 163489. 1857.92   6 
  -1  -1   0 172495. 1605.80   2 
  -1  -1   0 61747.6 1282.18  17 
   1   1   0 54838.9 1189.03  13 
  -1  -1   0 166172. 1905.85  14 
   1   1   0 107541. 1555.55  14 
   1   1   0 192425. 1744.26  15 
   1   1   0 5267.62 688.090   6 
  -1  -1  -1 137620. 2507.53   6 
  -1  -1  -1 131001. 2115.77  18 
  -1  -1  -1 136279. 2282.63   4 
  -1  -1  -1 141071. 2382.67  12 
   1   1   1 137194. 2475.49  10 
   1   1   1 134679. 2437.24  17 
   1   1   1 134855. 2289.63  16 
   1   1   1 135925. 2284.87   4 
  -1  -1  -1 132263. 2373.25  14 
  -1  -1  -1 110147. 2197.89  16 
  -1  -1  -1 138013. 2468.79  10 
  -1  -1  -1 137288. 2274.45   8 
  -1  -1  -1 131763. 2439.26  13 
   1   1   1 123338. 2090.48  18 
  -1  -1  -1 138738. 2444.84  17 
  -1  -1  -1 130913. 2314.91  15 
   1   1   1 139711. 2380.65  14 
   1   1   1 135051. 2497.97   6 
   1   1   1 91849.3 2091.80   8 
   1   1   1 100901. 2213.03  12 
   1   1   1 139808. 2465.26  13 
   1   1   2 989.644 211.266  19 
  -1  -1  -2 1595.71 228.828  18 
   1   1   2 1482.25 350.379  10 
  -1  -1  -2 1324.53 290.567  10 
  -1  -1  -2 991.895 240.753   8 
   1   1   2 1400.08 308.173  13 
  -1  -1  -2 1311.33 235.738  14 
   1   1   2 873.490 280.328  17 
   1   1   2 694.982 267.528   6 
  -1  -1  -2 1034.12 222.769   4 
   1   1   2 1258.32 317.264  12 
  -1  -1  -2 1044.47 268.952  17 
  -1  -1  -2 1219.70 329.579   7 
  -1  -1  -2 879.020 218.041  12 
  -1  -1  -2 1019.41 247.064  16 
   1   1   2 1342.59 236.539   8 
   1   1   2 1393.47 232.497   4 
  -1  -1  -2 1364.11 291.008  13 
  -1  -1  -2 1196.61 209.920  19 
   1   1   2 930.949 279.266  16 
  -1  -1  -2 1128.48 269.488   6 
  -1  -1  -3 41981.6 1236.82   8 
   1   1   3 43440.2 1446.54  10 
   1   1   3 39672.4 1362.69   7 
  -1  -1  -3 40351.6 1217.96  17 
  -1  -1  -3 42471.3 1112.92  19 
  -1  -1  -3 41040.2 1372.46  13 
   1   1   3 38949.1 1208.07  17 
  -1  -1  -3 39385.7 1294.49  16 
   1   1   3 43090.5 1428.31  12 
   1   1   3 41793.3 1413.27   6 
  -1  -1  -3 38793.0 1179.01  14 
  -1  -1  -3 43898.5 1415.62  12 
   1   1   3 41835.9 1147.00   4 
   1   1   3 42326.4 1253.97   8 
  -1  -1  -3 42398.9 1179.11  18 
  -1  -1  -3 41981.5 1421.03   6 
   1   1   3 37400.4 1286.18  16 
   1   1   3 40785.2 1099.90  19 
  -1  -1  -3 41011.9 1385.11  10 
  -1  -1  -3 40701.7 1146.57   4 
  -1  -1  -3 40993.5 1385.30   7 
   1   1   4 97861.0 2153.27  17 
   1   1   4 89377.4 2202.46   8 
  -1  -1  -4 90573.0 2447.07   7 
  -1  -1  -4 94867.1 2422.30  13 
  -1  -1  -4 94342.0 1988.92  19 
  -1  -1  -4 94613.9 2239.66   8 
   1   1   4 92386.8 2430.06  10 
  -1  -1  -4 93927.2 2443.73   6 
  -1  -1  -4 92251.5 2105.02  17 
  -1  -1  -4 93626.3 2075.33   4 
   1   1   4 89987.9 1979.83  19 
   1   1   4 91608.7 2054.69   4 
  -1  -1  -4 93785.5 1879.05  20 
   1   1   4 89240.5 2411.24   6 
  -1  -1  -4 98658.4 2500.25  12 
   1   1   4 94300.0 2393.55  16 
   1   1   4 98238.4 2512.53   7 
  -1  -1  -4 94797.3 2389.81  16 
   1   1   4 94744.4 2475.20  12 
  -1  -1  -4 96639.9 2470.80  10 
   1   1   5 44997.5 1744.81  12 
  -1  -1  -5 43238.3 1644.72  16 
  -1  -1  -5 44192.9 1667.20   6 
  -1  -1  -5 40727.6 1649.37  12 
   1   1   5 44982.4 1379.02  17 
  -1  -1  -5 43255.6 1358.30  17 
   1   1   5 43391.5 1675.59  10 
   1   1   5 44406.4 1378.26   4 
   1   1   5 40727.8 1628.45   6 
  -1  -1  -5 42612.0 1269.12  19 
  -1  -1  -5 43244.6 1691.24   7 
   1   1   5 41038.3 1254.05  19 
  -1  -1  -5 40865.3 1630.24  13 
   1   1   5 45706.8 1727.67   7 
  -1  -1  -5 42614.7 1190.81  20 
  -1  -1  -5 43491.1 1516.10   8 
  -1  -1  -5 42870.5 968.132   2 
  -1  -1  -5 44035.2 1673.03  10 
   1   1   5 43656.4 1644.96  16 
   1   1   5 42050.2 1494.49   8 
  -1  -1  -6 29705.4 1044.81  20 
  -1  -1  -6 29876.5 1117.92  19 
  -1  -1  -6 31527.5 1560.85   7 
  -1  -1  -6 31783.8 1478.22   6 
   1   1   6 29847.3 1151.73  17 
   1   1   6 29170.1 1111.36  19 
  -1  -1  -6 29264.0 1136.60  17 
   1   1   6 32112.8 1499.53   6 
   1   1   6 30853.8 1220.62   4 
  -1  -1  -6 27375.6 1400.49  10 
  -1  -1  -6 32721.6 1568.25  12 
   1   1   6 32368.4 1579.40   7 
   1   1   6 29092.4 1444.30  10 
  -1  -1  -6 30157.0 1460.13  13 
   1   1   6 30152.8 1352.24   8 
  -1  -1  -6 34141.9 1433.75   8 
   1   1   6 31970.3 1552.74  12 
   1   1   6 29748.1 1493.61  16 
  -1  -1  -6 30118.6 873.597   2 
  -1  -1  -7 83014.0 1778.65   2 
   1   1   7 80184.0 2507.59   8 
   1   1   7 80552.1 2647.59  10 
   1   1   7 82132.4 2713.54  16 
   1   1   7 81552.3 2662.85   6 
  -1  -1  -7 81959.5 2119.96  17 
  -1  -1  -7 81234.4 1996.67  20 
  -1  -1  -7 83031.3 2665.13   6 
  -1  -1  -7 80455.5 2683.46  13 
  -1  -1  -7 78873.7 2630.87  10 
   1   1   7 81187.3 2260.60   4 
   1   1   7 81613.2 2768.29  12 
   1   1   7 79649.1 2099.37  19 
  -1  -1  -7 84022.8 2795.17   7 
  -1  -1  -8 5067.67 409.572   2 
   1   1   8 5851.57 699.737   8 
   1   1   8 4762.52 685.099   6 
  -1  -1  -8 4217.19 612.418   6 
  -1  -1  -8 5478.85 528.250  17 
  -1  -1  -8 4706.76 458.926  20 
   1   1   8 3781.13 691.576  16 
  -1  -1  -8 3899.93 723.577   7 
   1   1   8 4510.71 745.175  12 
   1   1   8 3813.94 649.719  10 
   1   1   8 5245.03 537.692  19 
   1   1   8 4383.57 523.277   4 
   1   1   9 6788.87 859.275  10 
   1   1   9 7718.13 727.110   4 
   1   1   9 6920.54 821.602   6 
   1   1   9 7521.26 660.726  19 
  -1  -1  -9 6598.98 589.321  17 
  -1  -1  -9 7522.19 635.181   9 
   1   1   9 7117.99 969.947  12 
   1   1   9 6233.32 850.088  16 
  -1  -1  -9 6781.56 495.630   2 
  -1  -1  -9 6735.96 588.952  20 
   1   1   9 6953.12 826.207   8 
  -1  -1  -9 6971.74 898.361   7 
   1   1  10 875.251 528.375  10 
   1   1  10 329.424 498.442  16 
   1   1  10 384.501 236.307   4 
  -1  -1 -10 296.632 193.135   2 
  -1  -1 -10-338.605 492.543   7 
  -1  -1 -10 375.417 229.389  17 
  -1  -1 -10 360.265 239.812   9 
  -1  -1 -10 683.082 281.728  20 
   1   1  10 176.395 434.780  12 
   1   1  10 20.3900 252.200  19 
   1   1  10 320.736 375.333   8 
   1   1  11 3669.27 499.551  19 
   1   1  11 3259.82 714.426  10 
   1   1  11 3734.54 597.011   4 
  -1  -1 -11 4507.43 907.704   7 
  -1  -1 -11 4489.51 452.450   2 
  -1  -1 -11 3967.36 489.829  20 
   1   1  11 3291.03 745.688  12 
  -1  -1 -11 3649.69 469.313   9 
   1   1  11 2997.92 663.399   8 
  -1  -1 -11 3340.09 435.124  17 
   1   1  11 3037.49 754.137  16 
   1   1  12 17186.3 1489.13  10 
   1   1  12 16558.2 1591.52  12 
   1   1  12 14352.1 1462.85  16 
   1   1  12 15294.9 1405.02   8 
  -1  -1 -12 16945.6 1008.31  20 
  -1  -1 -12 18624.9 1646.21   7 
   1   1  12 17150.5 1098.74  19 
   1   1  13 23424.2 1792.78   8 
   1   1  13 20341.6 1820.32  16 
   1   1  13 19414.9 1794.26  12 
  -1  -1 -13 22550.4 1927.17   7 
   1   1  13 19614.4 1662.68  10 
   1   1  14 2562.69 698.258  10 
   1   1  14 3929.91 881.507   8 
   1   1  14 1536.58 645.553  16 
   1   1  14 2716.42 873.662  12 
   1   1  15 5007.93 1065.82  12 
  -1  -1 -15 5720.59 1159.53   7 
   1   1  15 6795.71 1258.53  16 
   1   1  15 3639.42 876.777   8 
   1   1  16 386.148 505.159   8 
   1   1  17 6107.34 1146.56   8 
  -1  -2  18 744.266 547.705   8 
  -1  -2  18-949.307 830.489  12 
   1   2 -17 797.721 790.971   7 
  -1  -2  17 238.712 616.857   8 
  -1  -2  17 2144.74 727.022  12 
  -1  -2  16-1202.15 881.600   8 
  -1  -2  16-365.835 765.653  16 
  -1  -2  16-354.672 434.845  12 
   1   2 -16-118.315 581.697   7 
   1   2 -15 2092.88 785.068   7 
  -1  -2  15 2381.24 883.927  16 
  -1  -2  15 1238.78 699.143   8 
  -1  -2  15 419.184 349.947  19 
  -1  -2  15 1412.76 627.078  12 
  -1  -2  14 26.6223 509.041  12 
  -1  -2  14-64.9798 664.504  16 
  -1  -2  14-210.838 439.263  19 
   1   2 -14 449.437 538.855   7 
  -1  -2  14 96.8089 538.652   8 
  -1  -2  13 920.218 515.263  12 
  -1  -2  13 1400.00 607.408   8 
  -1  -2  13-17.8763 652.579  16 
  -1  -2  13 966.118 427.639  19 
   1   2 -13 355.067 561.034   7 
   1   2 -13 1959.64 530.677  20 
  -1  -2  12 49657.0 2567.25   8 
   1   2 -12 47034.2 2533.48   7 
   1   2 -12 46247.7 2032.51  20 
  -1  -2  12 46115.0 2153.08  19 
  -1  -2  12 44207.7 2456.00  16 
  -1  -2  12 45439.6 2186.79   2 
  -1  -2  12 44669.9 2233.12  12 
   1   2 -11 4065.11 795.063   7 
  -1  -2  11 4351.00 737.053  19 
  -1  -2  11 3180.97 602.760   2 
  -1  -2  11 4314.13 822.887   8 
  -1  -2  11 2499.10 475.118  20 
  -1  -2  11 3586.04 639.590  12 
   1   2 -11 3975.97 601.094  20 
   1   2 -11 2835.85 489.056   6 
  -1  -2  11 4439.22 887.682  16 
   1   2 -10 2219.08 612.802   7 
  -1  -2  10 2433.94 559.529   2 
   1   2 -10 2312.84 446.387   6 
  -1  -2  10 3599.44 851.474  16 
   1   2 -10 3505.36 540.854  20 
  -1  -2  10 2371.16 434.911  20 
  -1  -2  10 3209.08 608.117  12 
   1   2  -9 2676.15 487.536   2 
  -1  -2   9 3012.16 462.610  20 
   1   2  -9 2408.39 588.693   7 
   1   2  -9 2040.63 399.048   6 
   1   2  -9 2396.66 476.446  20 
  -1  -2   9 2338.58 490.537  12 
  -1  -2   9 2079.28 500.486   2 
  -1  -2   8 3902.39 501.458  20 
   1   2  -8 4899.46 480.601  10 
  -1  -2   8 3784.51 551.103   2 
   1   2  -8 3958.43 654.930   7 
   1   2  -8 3500.27 511.405   2 
  -1  -2   8 4035.58 537.603  12 
  -1  -2   8 3453.31 246.245   9 
   1   2  -8 3154.85 473.406  20 
  -1  -2   7 57662.4 1274.72   9 
   1   2  -7 60123.7 2079.79   2 
  -1  -2   7 62153.2 2107.58   2 
   1   2  -7 59283.3 1923.55  20 
   1   2  -7 60858.7 1508.19  10 
  -1  -2   7 58291.7 1832.53  12 
  -1  -2   7 59232.5 2165.66   7 
   1   2  -7 61595.1 2204.67   7 
  -1  -2   7 60669.9 1930.14  20 
  -1  -2   6 37694.3 1576.59   7 
  -1  -2   6 38613.8 1300.73  12 
   1   2  -6 37441.7 1006.45  10 
   1   2  -6 38458.7 1552.48   2 
   1   2  -6 37721.5 1429.44  20 
  -1  -2   6 38671.1 1417.39  20 
  -1  -2   6 36428.3 1527.28   2 
   1   2  -6 37415.1 1576.14   7 
  -1  -2   5-42.6591 288.435   7 
   1   2  -5 186.611 255.328   2 
   1   2  -5 494.469 360.534   7 
  -1  -2   5 460.856 368.620   2 
   1   2  -5 442.439 301.972   3 
   1   2  -5 160.592 118.121  10 
   1   2  -5 295.811 299.226  20 
  -1  -2   5 568.846 262.745  20 
  -1  -2   5 606.841 252.906  12 
   1   2  -4 2242.08 363.674   3 
  -1  -2   4 2393.05 433.336   7 
   1   2  -4 2380.00 411.906   2 
   1   2  -4 2832.31 244.487   1 
  -1  -2   4 2932.56 480.776   2 
  -1  -2   4 2956.22 284.609  12 
  -1  -2   4 2433.48 369.466  20 
   1   2  -3 146390. 2613.57   3 
  -1  -2   3 145785. 2904.75  20 
  -1  -2   3 147555. 2997.95   2 
   1   2  -3 141540. 2971.96   2 
   1   2  -3 140358. 2319.48   1 
  -1  -2   3 145873. 2320.54   1 
  -1  -2   3 141302. 2600.58   3 
   1   2  -2 6899.80 508.363   2 
  -1  -2   2 6343.15 528.080   2 
  -1  -2   2 5829.67 480.520   4 
   1   2  -2 7096.87 514.598  11 
  -1  -2   2 6286.43 338.925   1 
   1   2  -2 6626.92 349.720   1 
   1   2  -2 5903.93 358.858   3 
   1   2  -2 6450.51 288.071  10 
  -1  -2   2 6660.34 388.688   3 
   1   2  -1 20773.8 858.089  14 
   1   2  -1 20324.1 655.460   3 
   1   2  -1 19877.0 761.908   2 
  -1  -2   1 19093.3 672.828   1 
   1   2  -1 19964.2 799.461   6 
  -1  -2   1 19216.4 661.069  15 
   1   2  -1 20624.8 820.834   4 
  -1  -2   1 20259.4 825.294   4 
  -1  -2   1 18271.9 805.656  13 
  -1  -2   1 21613.3 799.497   2 
   1   2  -1 19606.8 660.535  10 
   1   2  -1 20440.0 792.816  11 
  -1  -2   1 20494.1 656.117   3 
   1   2  -1 20978.2 668.472  15 
   1   2  -1 21669.3 896.684  17 
   1   2  -1 20163.3 835.077  13 
  -1  -2   1 19950.3 781.942  11 
   1   2   0 3029.74 277.757   2 
   1   2   0 2440.17 345.049  14 
   1   2   0 2283.50 254.394  15 
  -1  -2   0 3071.14 276.889  12 
   1   2   0 3298.96 396.312  13 
  -1  -2   0 3094.90 277.837  15 
  -1  -2   0 2571.24 291.138   2 
   1   2   0 3448.33 364.924  10 
  -1  -2   0 2533.72 314.782  14 
  -1  -2   0 3634.15 390.242   6 
   1   2   0 3018.52 278.287  12 
  -1  -2   0 2464.75 336.409   4 
   1   2   0 2570.21 397.293  17 
   1   2   0 2367.93 308.498  11 
  -1  -2   0 3538.95 418.823  17 
  -1  -2   0 3747.10 394.249  10 
  -1  -2   0 2338.03 325.054  13 
   1   2   0 3026.08 335.492   4 
  -1  -2   0 3142.51 346.612  11 
   1   2   0 2488.20 365.536   6 
  -1  -2  -1 368177. 5963.91  17 
  -1  -2  -1 377114. 5941.68  13 
  -1  -2  -1 368889. 5983.21  10 
   1   2   1 361768. 5650.68  18 
   1   2   1 367189. 5762.89  12 
  -1  -2  -1 373372. 5785.62  12 
  -1  -2  -1 371824. 5235.05   5 
   1   2   1 364958. 5924.19  13 
   1   2   1 356238. 5315.89   2 
  -1  -2  -1 367200. 5808.95  14 
   1   2   1 366660. 5829.50   4 
   1   2   1 369136. 5952.27  17 
   1   2   1 375844. 6053.12   6 
  -1  -2  -1 350950. 5613.65  15 
   1   2   1 371212. 5802.35  14 
  -1  -2  -1 369711. 6030.28   6 
   1   2   1 369161. 5570.19  16 
  -1  -2  -1 377101. 5565.51   8 
  -1  -2  -1 364757. 5633.72  18 
   1   2   1 370811. 5983.47  10 
  -1  -2  -1 384765. 5867.60   4 
  -1  -2  -1 364315. 5566.72  16 
  -1  -2  -1 382368. 5332.67   2 
   1   2   2 74144.9 2020.40   6 
   1   2   2 72393.6 1906.88  13 
   1   2   2 71701.9 1632.39   8 
  -1  -2  -2 78282.1 1842.67   4 
  -1  -2  -2 75267.2 1894.26  17 
   1   2   2 78028.1 1834.51   4 
  -1  -2  -2 73760.2 1633.00   8 
   1   2   2 70562.5 1875.04  12 
   1   2   2 68735.3 1674.61  18 
  -1  -2  -2 75080.4 1636.62  19 
   1   2   2 71424.8 1986.41  10 
  -1  -2  -2 71994.4 1750.06  14 
  -1  -2  -2 75991.6 2017.82  10 
  -1  -2  -2 72940.1 1701.08  18 
  -1  -2  -2 76104.6 1754.00  16 
   1   2   2 73026.4 1858.96  17 
  -1  -2  -2 75584.5 1910.44  12 
  -1  -2  -2 72993.9 1559.18   5 
  -1  -2  -2 75140.4 2029.13   6 
   1   2   2 71196.1 1732.22  16 
  -1  -2  -2 75120.8 1918.93  13 
   1   2   2 74193.5 1751.73  14 
   1   2   3 16112.9 841.156  16 
   1   2   3 17527.1 972.101  12 
  -1  -2  -3 14388.0 776.387   4 
  -1  -2  -3 16213.9 833.159  16 
  -1  -2  -3 15456.0 652.768  19 
  -1  -2  -3 14468.4 737.902  18 
   1   2   3 15954.1 883.670  13 
  -1  -2  -3 16194.7 741.914   8 
  -1  -2  -3 16431.0 943.956   6 
   1   2   3 16459.5 971.907  10 
  -1  -2  -3 15705.8 812.887  17 
   1   2   3 15522.3 788.400   4 
  -1  -2  -3 17432.6 980.253  10 
  -1  -2  -3 15310.6 730.862   5 
   1   2   3 16650.6 820.720  17 
   1   2   3 15699.0 940.252   6 
  -1  -2  -3 14438.5 911.696   7 
   1   2   3 16529.1 749.541   8 
  -1  -2  -3 15145.5 740.933  14 
  -1  -2  -3 15877.8 894.985  13 
  -1  -2  -3 17054.2 928.336  12 
   1   2   4 51362.7 1842.28  12 
  -1  -2  -4 53405.3 1889.79   7 
  -1  -2  -4 55162.3 1890.37   6 
  -1  -2  -4 50219.2 1753.95  13 
   1   2   4 49070.6 1838.80  10 
  -1  -2  -4 54386.7 1614.43  17 
   1   2   4 55390.8 1745.55  16 
  -1  -2  -4 51361.2 1707.03  16 
   1   2   4 51174.3 1757.63  13 
   1   2   4 50696.9 1532.59   8 
  -1  -2  -4 53481.1 1557.53   8 
  -1  -2  -4 54349.1 1630.49  18 
   1   2   4 51325.4 1851.17   6 
   1   2   4 53005.1 1597.75  17 
  -1  -2  -4 50415.7 1844.03  10 
  -1  -2  -4 50326.3 1585.09   4 
   1   2   4 56652.2 1646.00   4 
  -1  -2  -4 51436.2 1825.99  12 
  -1  -2  -4 54408.7 1356.34  19 
  -1  -2  -4 50514.4 1493.78  14 
  -1  -2  -5 31853.7 1321.45  18 
   1   2   5 32693.1 1525.84   6 
   1   2   5 32441.0 1302.16   8 
  -1  -2  -5 32854.1 1294.42   8 
  -1  -2  -5 30655.4 1523.08   7 
  -1  -2  -5 31965.1 1521.34  12 
  -1  -2  -5 32192.7 1149.80  20 
  -1  -2  -5 33192.6 1058.98  19 
   1   2   5 31178.0 1521.94   7 
   1   2   5 32829.2 1440.07  16 
  -1  -2  -5 31980.2 1232.76  17 
  -1  -2  -5 31771.3 1177.72  14 
   1   2   5 31811.1 1539.14  10 
   1   2   5 32273.6 1055.77  19 
  -1  -2  -5 34940.5 1565.74   6 
   1   2   5 30315.9 1223.06  17 
  -1  -2  -5 32202.0 1530.31  10 
  -1  -2  -5 31349.4 1274.70   4 
   1   2   5 30658.7 1497.94  12 
   1   2   5 34460.0 1327.98   4 
  -1  -2  -5 32344.2 1457.02  13 
  -1  -2  -6 287731. 5939.26  10 
   1   2   6 282995. 5169.62  17 
   1   2   6 291992. 5793.81  16 
   1   2   6 284573. 5936.03  10 
  -1  -2  -6 305065. 6077.62  12 
   1   2   6 291979. 5395.81   4 
  -1  -2  -6 298602. 5215.54  17 
   1   2   6 281300. 5843.06   6 
  -1  -2  -6 292466. 5858.34  13 
  -1  -2  -6 290128. 5596.86   5 
   1   2   6 289960. 6023.03   7 
  -1  -2  -6 284420. 5998.05   7 
   1   2   6 284245. 4840.40  19 
   1   2   6 286715. 6003.56  12 
  -1  -2  -6 293955. 5449.18   8 
  -1  -2  -6 288524. 4832.50  19 
  -1  -2  -6 301681. 5969.50   6 
  -1  -2  -6 290999. 5546.31  18 
  -1  -2  -6 279500. 5085.77  14 
   1   2   6 288718. 5424.67   8 
   1   2   7 40471.6 1878.61   6 
   1   2   7 37934.9 1568.74   4 
  -1  -2  -7 38049.4 1291.65  19 
   1   2   7 39414.4 1651.96   8 
   1   2   7 38344.6 1444.19  17 
  -1  -2  -7 39485.1 1838.98   6 
  -1  -2  -7 39608.2 1835.68  13 
  -1  -2  -7 37627.7 1908.52   7 
   1   2   7 38372.2 1884.23  10 
   1   2   7 38653.5 1289.62  19 
  -1  -2  -7 37370.2 1423.25  14 
   1   2   7 41676.2 1902.17  16 
  -1  -2  -7 36995.2 1420.33  17 
  -1  -2  -7 39407.7 1757.25   5 
  -1  -2  -7 40554.9 1723.09  18 
   1   2   7 37637.8 1903.92  12 
  -1  -2  -7 39671.4 1396.61  20 
  -1  -2  -8 63485.2 2313.32  18 
  -1  -2  -8 58216.9 1828.96  20 
  -1  -2  -8 62614.2 2612.82   7 
   1   2   8 60947.9 2569.31  12 
   1   2   8 58944.6 1726.56  19 
   1   2   8 61112.6 2250.56   8 
   1   2   8 56027.6 2420.69  10 
   1   2   8 56674.9 2407.32  16 
  -1  -2  -8 58425.0 1872.78  17 
   1   2   8 60582.7 2118.17   4 
   1   2   8 55817.3 2362.98   6 
  -1  -2  -8 55898.1 1862.51  14 
   1   2   9 47765.0 1942.28   4 
   1   2   9 50354.5 2360.05  16 
   1   2   9 48262.3 2094.77   8 
   1   2   9 50145.3 1605.40  19 
  -1  -2  -9 47244.9 1677.08  20 
  -1  -2  -9 46211.6 1735.97  14 
   1   2   9 48418.2 2323.61  10 
  -1  -2  -9 44851.4 2354.88   7 
  -1  -2  -9 45792.3 1655.76  17 
   1   2   9 50230.0 2449.35  12 
   1   2   9 47918.8 2241.09   6 
   1   2  10 51714.5 2536.75  16 
  -1  -2 -10 49593.8 1843.15  14 
   1   2  10 48902.9 2448.03  10 
   1   2  10 50068.4 2087.14   4 
  -1  -2 -10 48789.7 2570.52   7 
  -1  -2 -10 49570.9 1840.38   9 
   1   2  10 50015.9 2392.79   6 
  -1  -2 -10 48326.7 1751.97  17 
  -1  -2 -10 51173.1 1815.96  20 
   1   2  10 52455.3 2319.35   8 
   1   2  10 53526.1 1734.00  19 
   1   2  10 54195.5 2681.03  12 
   1   2  11 38790.7 2309.02  16 
  -1  -2 -11 39898.0 1635.15  20 
  -1  -2 -11 39457.9 2392.90   7 
   1   2  11 38616.9 1510.88  19 
   1   2  11 39653.7 2106.76   8 
   1   2  11 42676.4 2495.00  12 
   1   2  11 41165.6 2256.94   6 
   1   2  11 37971.7 2234.99  10 
   1   2  12 804.469 583.056  10 
  -1  -2 -12 722.701 638.152   7 
   1   2  12 937.084 520.704   8 
   1   2  12 633.879 569.458  16 
   1   2  12-149.338 661.771  12 
   1   2  13 22449.6 1737.94   8 
   1   2  13 20981.1 1906.35  16 
   1   2  13 20738.0 1787.60  10 
  -1  -2 -13 20859.6 1918.20   7 
   1   2  13 21084.8 1920.32  12 
   1   2  14 1355.69 724.903  12 
  -1  -2 -14 4123.94 994.987   7 
   1   2  14 2842.72 752.019   8 
   1   2  14 673.004 546.306  10 
   1   2  14 2880.80 838.328  16 
  -1  -2 -15 352.078 634.134   7 
   1   2  15 2173.44 789.300  12 
   1   2  15 1681.50 662.945   8 
   1   2  15 2134.06 795.622  16 
   1   2  15 1674.28 677.965  10 
   1   2  16 1783.56 648.294   8 
  -1  -3  18-118.893 639.036   8 
  -1  -3  18 200.715 538.145  12 
   1   3 -17-1040.90 803.920   3 
   1   3 -17 139.604 561.910   7 
  -1  -3  17-628.033 650.875   8 
  -1  -3  17-478.817 612.138  16 
  -1  -3  17 113.792 485.452  12 
  -1  -3  16 233.729 433.941  19 
  -1  -3  16 413.612 636.220  16 
  -1  -3  16 945.787 508.624   8 
   1   3 -16 1103.46 728.434   7 
  -1  -3  16 202.130 413.106  12 
   1   3 -16-664.472 590.816   3 
  -1  -3  15 3669.24 944.126  16 
  -1  -3  15 3277.79 736.353  19 
   1   3 -15 2961.63 789.682   3 
   1   3 -15 2153.31 781.516   7 
  -1  -3  15 3619.24 944.053   8 
  -1  -3  15 3031.85 755.560  12 
  -1  -3  14 7607.77 1031.11  12 
  -1  -3  14 6495.99 1077.75  16 
   1   3 -14 9787.91 1352.48   7 
  -1  -3  14 7122.77 1167.02   8 
  -1  -3  14 7989.70 1017.50  19 
   1   3 -14 8281.75 1181.61   3 
  -1  -3  13 40660.4 2145.74  12 
  -1  -3  13 40693.4 2447.91  16 
  -1  -3  13 42191.2 2241.42  19 
  -1  -3  13 43742.4 2569.14   8 
   1   3 -13 46178.3 2599.74   7 
  -1  -3  12 5829.37 860.919  19 
  -1  -3  12 5003.01 783.013   2 
  -1  -3  12 5103.23 792.393  12 
   1   3 -12 4168.87 786.417   7 
  -1  -3  12 5776.89 1026.86   8 
  -1  -3  12 3654.28 884.953  16 
  -1  -3  11 776.167 446.686  12 
  -1  -3  11 24.3392 416.284   2 
   1   3 -11 57.8085 244.173   6 
  -1  -3  11 377.044 295.562  20 
   1   3 -11 894.989 430.659   7 
  -1  -3  11 759.424 657.001  16 
  -1  -3  10 22158.6 1472.98   2 
  -1  -3  10 22681.5 1302.95  12 
  -1  -3  10 22502.2 1310.16  20 
   1   3 -10 24384.8 1510.43   3 
  -1  -3  10 25563.6 1674.64  16 
   1   3 -10 23188.6 1594.32   7 
  -1  -3  10 23093.5 785.879   9 
   1   3  -9 7662.73 813.794   3 
   1   3  -9 7700.25 543.969  10 
  -1  -3   9 6236.24 659.859  20 
  -1  -3   9 7230.43 698.052  12 
   1   3  -9 7509.90 892.851   7 
  -1  -3   9 6404.55 786.035   2 
  -1  -3   9 6281.89 422.020   9 
   1   3  -8 23884.4 859.513  10 
  -1  -3   8 25484.8 1450.32   2 
   1   3  -8 25535.9 1429.75   2 
  -1  -3   8 24104.8 1141.17  12 
  -1  -3   8 24643.7 911.546   9 
   1   3  -8 24821.2 1453.85   7 
   1   3  -8 25709.7 1352.50   3 
  -1  -3   8 25753.0 1302.15  20 
  -1  -3   7 4545.65 639.582   7 
   1   3  -7 4626.78 319.610  10 
  -1  -3   7 4774.74 627.232   2 
   1   3  -7 5571.68 664.593   2 
  -1  -3   7 4804.24 557.505  20 
  -1  -3   7 5485.33 506.730  12 
   1   3  -7 5142.82 375.506   1 
   1   3  -7 4975.61 592.118   3 
   1   3  -6 34964.4 809.100  10 
   1   3  -6 33811.8 1527.75   2 
  -1  -3   6 33317.6 1404.20  20 
   1   3  -6 34509.3 902.865   1 
  -1  -3   6 36980.1 1146.33  12 
  -1  -3   6 36063.1 1600.18   2 
   1   3  -6 34177.5 1366.05   3 
  -1  -3   6 37952.9 1590.45   7 
  -1  -3   5 66367.5 2011.55  20 
   1   3  -5 68831.2 2165.57   2 
  -1  -3   5 71417.1 2141.67   7 
   1   3  -5 68948.0 1901.92   3 
   1   3  -5 70072.1 1332.52   1 
  -1  -3   5 69132.0 1477.10  12 
  -1  -3   5 68376.9 2174.00   2 
  -1  -3   4 1022.04 273.161   3 
  -1  -3   4 1060.96 358.708   4 
  -1  -3   4 1421.13 153.673  12 
  -1  -3   4 832.477 285.272  20 
  -1  -3   4 895.596 151.726   1 
   1   3  -4 1140.66 167.333   1 
   1   3  -4 1231.03 382.816   2 
   1   3  -4 1019.43 295.402   3 
  -1  -3   4 872.614 414.783   2 
   1   3  -3 35142.7 1343.37   2 
   1   3  -3 35720.7 1288.56  11 
   1   3  -3 35371.8 1114.18   3 
  -1  -3   3 35336.9 1107.83   3 
  -1  -3   3 33251.3 1277.71   4 
  -1  -3   3 36290.1 1380.98   2 
  -1  -3   3 34907.9 878.143   1 
   1   3  -2 335695. 5579.62   2 
   1   3  -2 336815. 5615.90   4 
  -1  -3   2 319676. 5048.06   1 
  -1  -3   2 328099. 5590.28   4 
   1   3  -2 330261. 5111.62  15 
  -1  -3   2 338195. 5241.42   3 
  -1  -3   2 331060. 5563.60   2 
   1   3  -2 323532. 5193.62   3 
   1   3  -2 333770. 5502.70  11 
  -1  -3   2 327945. 5487.85  11 
   1   3  -2 318197. 5587.76  13 
   1   3  -2 327511. 5048.33  10 
   1   3  -1 315.053 266.664   3 
   1   3  -1-78.5642 245.873   4 
   1   3  -1-197.365 316.488   6 
   1   3  -1 476.348 389.002  17 
  -1  -3   1 257.069 316.252  13 
  -1  -3   1-261.650 310.684  11 
   1   3  -1-15.1887 214.169   2 
   1   3  -1 194.326 309.015  13 
  -1  -3   1 383.078 313.626   4 
   1   3  -1 398.796 297.175  10 
   1   3  -1-7.40375 149.568  12 
   1   3  -1 281.033 367.623  14 
  -1  -3   1 178.576 216.690   3 
  -1  -3   1 240.226 190.584  15 
  -1  -3   1 31.5629 281.357   2 
   1   3  -1 129.201 167.170  15 
   1   3  -1 83.3757 229.925  11 
   1   3   0 135157. 2890.29  14 
   1   3   0 135809. 2851.88  10 
   1   3   0 137314. 2997.64   6 
   1   3   0 141223. 2944.80   4 
  -1  -3   0 138964. 2380.70  16 
  -1  -3   0 134614. 2902.77  13 
  -1  -3   0 135110. 2472.83  15 
  -1  -3   0 138402. 3006.05   6 
  -1  -3   0 137277. 2933.59   4 
  -1  -3   0 143268. 2772.08   3 
  -1  -3   0 136158. 2815.78  11 
   1   3   0 133927. 2745.35  18 
   1   3   0 137204. 2911.10  13 
   1   3   0 139832. 2579.63  12 
   1   3   0 139157. 2617.99   2 
  -1  -3   0 137609. 2616.33   2 
   1   3   0 139451. 2826.41  11 
   1   3   0 138531. 3020.27  17 
   1   3   0 140204. 2493.74  15 
  -1  -3  -1 2872.31 413.980  13 
   1   3   1 3269.10 291.871   2 
  -1  -3  -1 3529.90 371.786  15 
   1   3   1 3355.45 464.084  17 
   1   3   1 3555.32 448.633   4 
  -1  -3  -1 3840.90 442.535  14 
  -1  -3  -1 3968.24 331.925  16 
  -1  -3  -1 3674.98 329.739   8 
  -1  -3  -1 3642.11 367.961  12 
   1   3   1 4025.44 427.434  18 
   1   3   1 3131.21 438.073  14 
  -1  -3  -1 3737.32 490.509   4 
   1   3   1 3306.84 490.007  13 
   1   3   1 3959.69 529.075   6 
  -1  -3  -1 4039.91 519.319   6 
  -1  -3  -1 3483.97 250.859   5 
  -1  -3  -1 3726.87 494.407  11 
   1   3   1 3314.99 525.161  10 
   1   3   1 3141.41 397.171  12 
   1   3   2 46824.5 1003.35   2 
   1   3   2 48387.6 1375.61  16 
  -1  -3  -2 46491.9 1444.02  18 
  -1  -3  -2 47387.6 1692.12   6 
  -1  -3  -2 47612.5 1586.77  17 
   1   3   2 44004.0 1421.65  18 
   1   3   2 45436.9 1676.74  10 
  -1  -3  -2 46481.7 1256.06   8 
   1   3   2 46273.2 1577.07  13 
   1   3   2 46871.7 1439.90  14 
   1   3   2 44488.3 1519.45   4 
   1   3   2 48162.7 1581.70  12 
  -1  -3  -2 46071.2 1566.52  13 
   1   3   2 47612.2 1703.76   6 
  -1  -3  -2 48467.3 1370.22  16 
  -1  -3  -2 45101.8 1183.54   5 
   1   3   2 46527.5 1590.19  17 
  -1  -3  -2 47636.7 1557.81  12 
  -1  -3  -2 43459.2 1362.43  15 
   1   3   2 47580.4 1272.81   8 
  -1  -3  -2 49257.3 1696.78  10 
  -1  -3  -2 47207.7 1576.90   4 
  -1  -3  -2 45142.9 1431.35  14 
  -1  -3  -3 9818.49 671.281  16 
   1   3   3 9788.69 843.540  10 
  -1  -3  -3 10972.2 608.142   8 
   1   3   3 11844.8 768.484   4 
  -1  -3  -3 9804.48 803.984  10 
  -1  -3  -3 10294.9 563.650  19 
  -1  -3  -3 11020.7 798.797  12 
  -1  -3  -3 10905.5 765.075  17 
  -1  -3  -3 9292.63 722.996   4 
   1   3   3 10526.0 705.454  18 
  -1  -3  -3 10233.0 757.497  13 
   1   3   3 10437.5 774.178  13 
   1   3   3 10353.1 859.732   6 
  -1  -3  -3 10156.3 653.730  14 
   1   3   3 10821.5 816.407  12 
  -1  -3  -3 10607.8 708.179  18 
   1   3   3 9993.00 690.538  16 
   1   3   3 11129.0 766.282  17 
  -1  -3  -3 11454.3 625.608   5 
  -1  -3  -3 10976.5 867.035   7 
   1   3   3 10834.4 672.855  14 
   1   3   3 9341.44 571.535   8 
  -1  -3  -3 10171.5 831.680   6 
  -1  -3  -4 29574.7 1301.51   4 
  -1  -3  -4 31399.1 1327.45  16 
   1   3   4 31709.1 1496.26  12 
  -1  -3  -4 28505.3 1137.58  14 
   1   3   4 31973.3 1317.47  17 
  -1  -3  -4 29161.4 1457.08   6 
  -1  -3  -4 32158.3 1532.48   7 
  -1  -3  -4 28970.2 1179.96   5 
   1   3   4 28300.1 1463.58  10 
  -1  -3  -4 31808.9 1162.88   8 
  -1  -3  -4 28879.5 995.722  19 
  -1  -3  -4 30488.0 1387.28  13 
   1   3   4 31646.0 1420.96  13 
  -1  -3  -4 32873.4 1520.56  12 
  -1  -3  -4 31001.1 1294.03  18 
   1   3   4 29869.0 1130.32   8 
   1   3   4 29543.4 1303.90  16 
  -1  -3  -4 31227.7 1304.84  17 
   1   3   4 31301.6 1509.12   6 
   1   3   4 30365.3 1328.14   4 
  -1  -3  -4 29297.1 1484.66  10 
  -1  -3  -5 304450. 5616.88  17 
  -1  -3  -5 311748. 5001.86  19 
  -1  -3  -5 316631. 6308.93   7 
  -1  -3  -5 318594. 6272.83   6 
  -1  -3  -5 302211. 5632.88   5 
  -1  -3  -5 308885. 6279.79  10 
  -1  -3  -5 300976. 5344.90  14 
   1   3   5 301545. 5757.17   4 
   1   3   5 303111. 5839.63  16 
   1   3   5 304883. 6273.93  10 
  -1  -3  -5 306354. 6204.28  12 
   1   3   5 304714. 5447.24   8 
  -1  -3  -5 305751. 5990.32  13 
   1   3   5 301556. 5590.48  17 
   1   3   5 301459. 6145.08   6 
  -1  -3  -5 308333. 5751.93  18 
   1   3   5 314316. 6244.87  12 
  -1  -3  -5 313841. 5791.58   4 
  -1  -3  -5 298984. 5438.99   8 
   1   3   6 41.0717 407.211  10 
   1   3   6 281.328 371.399   6 
   1   3   6 45.3400 257.752   8 
  -1  -3  -6-239.139 415.521   7 
   1   3   6-68.3661 265.879   4 
  -1  -3  -6 27.6820 236.522   8 
   1   3   6 78.0662 266.087  17 
  -1  -3  -6-108.937 213.576  14 
  -1  -3  -6 63.3232 255.509  18 
  -1  -3  -6-24.1548 273.508   5 
   1   3   6-560.336 437.194  16 
   1   3   6-506.319 480.319  12 
  -1  -3  -6 155.949 237.990  17 
  -1  -3  -6-135.992 227.433  13 
  -1  -3  -6-202.731 287.191   6 
  -1  -3  -6-191.962 332.586   4 
  -1  -3  -6 157.780 278.380  20 
  -1  -3  -6-56.7922 178.005  19 
  -1  -3  -7 62436.0 2274.05   5 
  -1  -3  -7 60638.8 2568.28   7 
  -1  -3  -7 56659.0 1570.90  19 
  -1  -3  -7 59562.4 1850.83  14 
  -1  -3  -7 63146.7 2265.79  18 
   1   3   7 58919.9 1964.03  17 
  -1  -3  -7 61077.5 2000.91  17 
   1   3   7 58321.1 2469.75  10 
   1   3   7 59306.6 2056.65   8 
   1   3   7 62150.4 2477.90   6 
   1   3   7 62339.2 2573.20  12 
  -1  -3  -7 57663.7 1915.12  20 
   1   3   7 59639.9 2172.25   4 
   1   3   7 61776.1 2388.51  16 
  -1  -3  -8 31113.5 1903.88   7 
  -1  -3  -8 34060.8 1465.49  20 
   1   3   8 33274.9 1924.83  10 
   1   3   8 32737.2 1435.77  17 
   1   3   8 31986.3 1814.21   6 
  -1  -3  -8 31562.2 1342.22  14 
   1   3   8 35073.2 1644.62   8 
   1   3   8 29899.0 1563.62   4 
  -1  -3  -8 31335.2 1407.93  17 
   1   3   8 33272.5 1944.76  12 
   1   3   8 32832.3 1814.99  16 
   1   3   9 760.366 314.536  17 
   1   3   9 1248.57 504.663  16 
  -1  -3  -9 1045.05 343.574  20 
  -1  -3  -9 551.671 239.395  14 
   1   3   9 690.811 375.613   8 
   1   3   9 951.979 468.037  12 
   1   3   9 23.2462 557.023  10 
  -1  -3  -9 1504.27 377.235  17 
  -1  -3  -9 1946.42 689.850   7 
   1   3   9 1355.24 587.199   6 
  -1  -3 -10 59178.4 2089.81  20 
  -1  -3 -10 54929.4 1960.37  17 
   1   3  10 61100.3 2801.20  16 
   1   3  10 61012.6 2945.63  12 
   1   3  10 57599.0 2786.92  10 
   1   3  10 59482.9 2741.47   6 
   1   3  10 60550.6 2478.05   8 
  -1  -3 -10 58171.9 2891.45   7 
  -1  -3 -11 233.174 224.251  20 
   1   3  11-506.574 580.710  10 
  -1  -3 -11 508.908 622.647   7 
   1   3  11-49.9827 454.518  16 
   1   3  11-582.675 578.895  12 
   1   3  11 272.850 377.439   8 
   1   3  11 406.790 467.073   6 
   1   3  12 34663.2 2328.16  10 
   1   3  12 41748.1 2429.64   6 
   1   3  12 37515.3 2144.42   8 
   1   3  12 43720.2 2694.16  12 
  -1  -3 -12 38432.2 2537.68   7 
   1   3  12 37056.9 2417.37  16 
   1   3  13 871.445 620.798  10 
   1   3  13 382.064 465.604  16 
  -1  -3 -13 660.533 488.313   7 
   1   3  13 1191.68 845.065  12 
   1   3  13 754.117 531.341   8 
   1   3  14-350.162 482.255   8 
   1   3  14 405.656 544.398  16 
   1   3  14-117.556 534.344  12 
  -1  -3 -14-87.4690 600.796   7 
   1   3  14-533.193 646.513  10 
   1   3  15-528.494 535.321  10 
   1   3  15 569.537 595.342  16 
  -1  -4  17-151.293 452.427  19 
  -1  -4  17-1344.86 868.577  16 
  -1  -4  17-584.250 596.668  12 
   1   4 -17 115.047 639.585   7 
   1   4 -17-384.632 462.598   3 
  -1  -4  16 5708.93 953.760  12 
   1   4 -16 5530.00 1063.96   3 
   1   4 -16 3812.51 1029.51   7 
  -1  -4  16 6011.82 1030.13  19 
  -1  -4  16 6355.82 1227.82  16 
  -1  -4  16 6487.19 1201.93   8 
  -1  -4  15 568.209 661.395   8 
  -1  -4  15 184.663 457.060  12 
   1   4 -15 1237.21 715.516   7 
  -1  -4  15 1271.45 637.360  19 
  -1  -4  15-1179.49 826.805  16 
   1   4 -15 685.210 568.662   3 
   1   4 -14 3333.66 841.070   3 
  -1  -4  14 2322.28 659.198  12 
   1   4 -14 4186.26 962.222   7 
  -1  -4  14 2858.21 874.412  16 
  -1  -4  14 3269.02 944.837   8 
  -1  -4  14 2444.30 689.417  19 
  -1  -4  13 19220.3 1706.25  16 
  -1  -4  13 18965.1 1404.04  12 
  -1  -4  13 19148.4 1760.62   8 
   1   4 -13 19339.4 1740.68   7 
  -1  -4  13 19698.3 1620.79  19 
   1   4 -13 19996.2 1617.13   3 
   1   4 -12 5116.32 842.234   3 
   1   4 -12 5644.53 911.369   7 
  -1  -4  12 4099.47 355.222   9 
  -1  -4  12 4830.70 695.580  12 
  -1  -4  12 3659.08 866.830  16 
  -1  -4  11 22110.4 1639.08  16 
  -1  -4  11 22845.1 1312.29  12 
  -1  -4  11 20166.1 1513.31   2 
   1   4 -11 21004.6 1491.79   3 
  -1  -4  11 20035.9 865.847   9 
  -1  -4  10 1533.57 395.147  12 
   1   4 -10 2008.86 296.762   1 
   1   4 -10 1786.79 280.942  10 
  -1  -4  10 1837.49 307.901   9 
  -1  -4  10 2544.69 488.267  20 
  -1  -4  10 931.825 528.019   2 
   1   4 -10 1475.30 496.229   3 
   1   4  -9 24132.2 1406.97   3 
   1   4  -9 22070.3 803.799   1 
   1   4  -9 23393.8 824.699  10 
  -1  -4   9 24314.2 1161.29  12 
  -1  -4   9 24181.1 1368.84  20 
  -1  -4   9 21870.6 1453.08   2 
   1   4  -8 86904.0 1739.44  10 
   1   4  -8 90825.4 1755.54   1 
  -1  -4   8 93314.4 2280.86  12 
  -1  -4   8 89274.8 2977.53   2 
   1   4  -8 91553.2 2724.27   3 
  -1  -4   8 90058.5 2735.41  20 
  -1  -4   7 12218.4 656.011  12 
   1   4  -7 11958.0 439.010  10 
  -1  -4   7 12431.1 1022.62   2 
  -1  -4   7 13442.8 1016.66   7 
   1   4  -7 12205.5 886.423   3 
  -1  -4   7 11097.4 876.904  20 
   1   4  -7 12945.4 1021.36   2 
   1   4  -7 10770.1 434.898   1 
  -1  -4   6 28930.1 1379.00  20 
   1   4  -6 31250.7 1529.09   2 
  -1  -4   6 26305.7 1434.92   2 
   1   4  -6 27766.7 1244.35   3 
   1   4  -6 25682.1 656.124   1 
  -1  -4   6 29273.3 1353.98   4 
  -1  -4   6 26792.4 1383.58   7 
  -1  -4   6 27196.8 840.966  12 
   1   4  -5 32340.6 1505.73   2 
  -1  -4   5 31842.2 748.803  12 
  -1  -4   5 31551.3 1254.08   3 
  -1  -4   5 31271.9 771.584   1 
  -1  -4   5 33442.9 1455.85  20 
   1   4  -5 32236.3 1276.21   3 
  -1  -4   5 34105.1 1435.81   4 
  -1  -4   5 36099.0 1585.87   2 
   1   4  -4 21932.5 1193.36   2 
  -1  -4   4 18903.3 639.956   1 
  -1  -4   4 20811.3 1175.90   2 
  -1  -4   4 21381.7 975.726   3 
   1   4  -4 21128.6 950.812   3 
  -1  -4   4 20852.6 1114.93   4 
   1   4  -4 21083.0 1079.68  11 
  -1  -4   3 8418.71 751.501   2 
   1   4  -3 7376.35 656.233   2 
  -1  -4   3 7224.96 436.850   1 
  -1  -4   3 7851.68 572.753   3 
   1   4  -3 7996.18 580.588   3 
   1   4  -3 7179.92 615.708  11 
   1   4  -3 7290.92 646.259   4 
  -1  -4   3 8198.02 715.965   4 
   1   4  -2 6452.18 299.731  12 
   1   4  -2 6664.92 584.004  11 
   1   4  -2 6501.14 613.883   4 
  -1  -4   2 5030.11 573.264   4 
  -1  -4   2 5982.01 514.197   3 
  -1  -4   2 6717.00 609.173  11 
  -1  -4   2 4771.30 554.893   2 
  -1  -4   2 6078.43 461.132   1 
   1   4  -2 5681.35 526.231   3 
   1   4  -2 6706.03 591.009   2 
   1   4  -2 6270.63 639.396  13 
   1   4  -2 5921.90 416.747  15 
   1   4  -2 6729.50 552.982  10 
   1   4  -1 6508.78 586.250  10 
   1   4  -1 6753.78 671.390  14 
   1   4  -1 7535.05 773.598  17 
  -1  -4   1 6862.15 586.928   2 
  -1  -4   1 6149.61 549.820   3 
  -1  -4   1 6499.80 422.271  15 
   1   4  -1 6799.24 416.919  12 
   1   4  -1 5898.52 312.340   5 
   1   4  -1 6395.89 626.185   4 
   1   4  -1 6845.33 665.757   6 
   1   4  -1 6279.35 422.340  15 
   1   4  -1 6725.27 539.491   2 
   1   4  -1 6737.27 585.959  11 
   1   4  -1 6862.11 656.819  13 
  -1  -4   1 7057.08 698.131   4 
  -1  -4   1 6324.21 590.026  11 
   1   4   0 236823. 4592.80  10 
   1   4   0 232492. 4168.94  12 
  -1  -4   0 244652. 3841.28  16 
  -1  -4   0 247206. 4522.84   3 
  -1  -4   0 240118. 4004.14  15 
   1   4   0 239413. 4789.41  17 
  -1  -4   0 243809. 4658.27  13 
   1   4   0 248129. 4519.61  11 
   1   4   0 238184. 4695.13   4 
   1   4   0 234213. 3620.01   5 
   1   4   0 241843. 4651.03  13 
   1   4   0 241461. 4262.01   2 
  -1  -4   0 242044. 4707.72   4 
  -1  -4   0 240833. 4485.17  11 
   1   4   0 242082. 4806.51   6 
   1   4   0 245529. 4513.07  18 
   1   4   0 234980. 4591.56  14 
   1   4   1 373204. 6084.04   2 
  -1  -4  -1 391266. 7024.32   6 
   1   4   1 383492. 6561.40  18 
   1   4   1 396673. 6918.97  17 
   1   4   1 390504. 5756.68   5 
  -1  -4  -1 393408. 6828.75   4 
   1   4   1 392324. 7011.49   6 
   1   4   1 388668. 6617.20  14 
  -1  -4  -1 391607. 6782.67  13 
   1   4   1 395612. 6849.39   4 
  -1  -4  -1 400565. 6070.59   8 
  -1  -4  -1 386657. 5741.19   5 
   1   4   1 392158. 6887.90  10 
   1   4   1 391873. 6518.95  12 
  -1  -4  -1 401701. 6186.53  15 
  -1  -4  -1 383581. 6614.24  11 
  -1  -4  -1 402049. 6055.44  16 
   1   4   1 392682. 6773.25  13 
   1   4   2 494.941 418.946   6 
  -1  -4  -2 187.473 146.112   5 
  -1  -4  -2 144.847 261.805  18 
   1   4   2 10.7509 134.273   2 
  -1  -4  -2 129.921 177.249   8 
  -1  -4  -2 46.4499 199.817  16 
  -1  -4  -2 651.926 310.483  13 
  -1  -4  -2 245.461 311.988   6 
  -1  -4  -2 26.2884 336.916   4 
  -1  -4  -2 364.628 251.951  14 
   1   4   2 85.1790 248.446   4 
   1   4   2-214.770 277.946  18 
   1   4   2 170.047 262.460  14 
   1   4   2-265.109 322.972  13 
   1   4   2-697.484 433.436  17 
  -1  -4  -2 416.292 224.499  15 
   1   4   2 347.529 227.781  16 
   1   4   2-98.5940 437.359  10 
   1   4   2-178.246 339.890  12 
  -1  -4  -2-6.51341 334.963  11 
   1   4   3 80399.4 1911.35   8 
  -1  -4  -3 79764.9 2588.81   6 
  -1  -4  -3 82237.6 1954.10  19 
   1   4   3 85195.4 2322.38  18 
   1   4   3 77874.4 2430.75  12 
  -1  -4  -3 81730.3 1914.29   8 
  -1  -4  -3 78632.9 2169.74  15 
   1   4   3 81343.9 2605.53   6 
   1   4   3 83035.4 2420.13  13 
  -1  -4  -3 83496.4 2456.71  13 
   1   4   3 86064.1 2209.53  14 
   1   4   3 76498.8 1460.19   2 
   1   4   3 82622.4 2151.61  16 
  -1  -4  -3 81898.1 2147.07  16 
  -1  -4  -3 77634.4 2371.66   4 
  -1  -4  -3 83297.6 1987.49   5 
  -1  -4  -3 82958.9 2330.14  18 
  -1  -4  -3 78662.0 2162.84  14 
   1   4   3 80337.1 2612.98  10 
   1   4   3 81550.7 2399.94  17 
   1   4   3 82032.9 2449.69   4 
  -1  -4  -3 82745.0 2608.68   7 
   1   4   4 35605.6 1450.16  16 
   1   4   4 35678.5 1262.86   8 
  -1  -4  -4 37058.0 1262.95   8 
  -1  -4  -4 38624.3 1569.23  18 
  -1  -4  -4 38193.1 1197.23  19 
   1   4   4 32925.6 1454.51  18 
  -1  -4  -4 36803.9 1380.50  14 
   1   4   4 36245.0 1743.98   6 
   1   4   4 37740.3 1630.55  13 
  -1  -4  -4 35548.5 1336.97   5 
  -1  -4  -4 36900.1 1629.81  13 
   1   4   4 34566.2 1737.03  10 
  -1  -4  -4 37514.6 1627.16   4 
   1   4   4 36074.8 1684.73  12 
   1   4   4 37384.5 1557.94  17 
  -1  -4  -4 40656.2 1830.62   6 
   1   4   4 38930.0 1649.78   4 
  -1  -4  -4 36488.8 1768.84   7 
   1   4   4 35086.5 1345.49  14 
   1   4   5 80089.0 2747.24  12 
   1   4   5 75818.5 2778.91  10 
  -1  -4  -5 79362.9 1854.93  19 
   1   4   5 81035.1 2598.42  13 
   1   4   5 75313.1 2094.46   8 
   1   4   5 77201.5 2734.71   6 
  -1  -4  -5 78111.1 2117.41   8 
  -1  -4  -5 79706.7 2807.49   7 
  -1  -4  -5 83550.1 2577.03   4 
   1   4   5 75922.2 2379.56  17 
  -1  -4  -5 78371.7 2577.62  13 
  -1  -4  -5 81085.7 2494.47  18 
  -1  -4  -5 73580.3 2123.48  14 
  -1  -4  -5 76870.4 2273.45   5 
   1   4   5 81170.6 2561.85   4 
   1   4   5 76264.1 2406.57  16 
   1   4   6 68206.3 2724.96  10 
   1   4   6 71688.9 2474.27  16 
   1   4   6 69181.5 2097.74   8 
   1   4   6 70222.0 2279.50  17 
  -1  -4  -6 71713.7 1733.28  19 
   1   4   6 70700.4 2456.59   4 
   1   4   6 68194.4 2693.59  12 
  -1  -4  -6 70295.0 2755.15   7 
  -1  -4  -6 66529.1 2015.70  14 
   1   4   6 69963.1 2683.05   6 
  -1  -4  -6 71770.9 2463.59   4 
  -1  -4  -6 72101.9 2444.04  18 
  -1  -4  -6 73399.4 2288.81  20 
  -1  -4  -6 72061.3 2337.96   5 
  -1  -4  -6 72324.0 2146.83   8 
  -1  -4  -7 425.141 299.268   5 
   1   4   7 54.6560 236.807   8 
   1   4   7-394.034 564.345  10 
  -1  -4  -7 103.189 125.360  19 
   1   4   7-242.983 446.458   6 
  -1  -4  -7 455.911 303.702  20 
  -1  -4  -7 352.573 210.310  14 
   1   4   7 170.227 253.853  17 
  -1  -4  -7 817.552 431.645   7 
   1   4   7 386.445 435.654  12 
   1   4   7-54.8424 336.109  16 
   1   4   8 86.0363 281.040   8 
  -1  -4  -8 1.61264 125.660  19 
  -1  -4  -8 99.9474 251.897  20 
  -1  -4  -8 142.741 428.835   7 
   1   4   8-439.294 454.544   6 
  -1  -4  -8 17.9364 188.037  14 
   1   4   8 175.715 356.178  16 
   1   4   8 419.911 326.092  17 
   1   4   8-1.75109 400.541  10 
   1   4   8-104.663 422.361  12 
   1   4   9 11596.7 988.995   8 
   1   4   9 9877.88 1112.35  16 
   1   4   9 12180.1 1247.55   6 
  -1  -4  -9 8842.42 1172.98   7 
   1   4   9 10154.0 1233.86  12 
  -1  -4  -9 9820.15 892.507  20 
   1   4   9 10505.3 1229.14  10 
  -1  -4  -9 9372.55 725.988  14 
   1   4   9 8383.74 800.490  17 
   1   4  10 4063.16 657.532   8 
  -1  -4 -10 2126.17 459.747  20 
   1   4  10 2498.59 675.186   6 
  -1  -4 -10 2800.24 782.906   7 
   1   4  10 3580.05 775.800  12 
   1   4  10 3212.26 766.808  10 
   1   4  10 3028.53 520.960  17 
   1   4  10 2788.91 660.385  16 
  -1  -4 -11 5339.03 689.503  20 
   1   4  11 5921.57 1072.31  10 
   1   4  11 6813.25 1128.25  12 
   1   4  11 6823.23 866.752   8 
   1   4  11 6027.59 990.793   6 
  -1  -4 -11 5177.14 1032.00   7 
   1   4  11 6108.10 1008.28  16 
   1   4  12 3925.29 1032.41  12 
   1   4  12 3679.60 812.096   6 
  -1  -4 -12 5238.00 1044.98   7 
   1   4  12 2983.53 819.574  10 
   1   4  12 3643.15 689.436   8 
   1   4  12 2496.23 765.746  16 
   1   4  13-503.950 611.833  16 
   1   4  13 459.608 609.946  12 
   1   4  13-488.575 600.209   6 
  -1  -4 -13-952.220 687.293   7 
   1   4  13 28.5527 359.530   8 
   1   4  13 39.3884 451.906  10 
   1   4  14 2364.72 788.290  16 
   1   4  14 2282.36 800.527  10 
  -1  -5  18 995.795 557.334  19 
  -1  -5  17 7866.89 1324.99  16 
  -1  -5  17 6301.34 1098.84  19 
  -1  -5  17 8942.65 1451.26   8 
   1   5 -17 6328.65 1152.85   3 
  -1  -5  16 1169.08 725.527   8 
  -1  -5  16 552.482 486.001  19 
  -1  -5  16 439.346 583.842  16 
  -1  -5  16 809.814 487.228  12 
   1   5 -16 1836.91 746.615   3 
  -1  -5  15 16146.1 1755.44   8 
  -1  -5  15 14739.5 1330.77  12 
  -1  -5  15 15421.7 1566.39  19 
  -1  -5  15 14379.6 1621.74  16 
   1   5 -15 12998.0 1430.21   3 
   1   5 -14 19060.2 1685.80   3 
  -1  -5  14 22065.9 1940.95   8 
  -1  -5  14 20009.6 1790.01  16 
  -1  -5  14 21368.6 1773.80  19 
  -1  -5  14 21582.8 1499.82  12 
  -1  -5  13 1150.44 759.814   8 
   1   5 -13 2412.93 610.911   3 
  -1  -5  13 1613.02 749.986  16 
  -1  -5  13 721.034 340.643  12 
  -1  -5  12 9971.75 683.024   9 
   1   5 -12 10906.8 1141.15   3 
  -1  -5  12 11274.9 951.155  12 
   1   5 -12 10612.0 583.853   1 
  -1  -5  12 11116.6 1241.45  16 
   1   5 -11 1090.90 244.230  10 
  -1  -5  11 333.103 252.924  12 
   1   5 -11 657.011 151.295   1 
  -1  -5  11 788.918 272.534   9 
   1   5 -11 1465.56 578.906   3 
   1   5 -10 13938.2 529.497   1 
  -1  -5  10 16306.8 1386.87   2 
  -1  -5  10 14394.8 916.080  12 
   1   5 -10 15070.8 622.428  10 
   1   5 -10 17064.6 1262.24   3 
  -1  -5  10 14330.2 1135.73   4 
   1   5  -9 12242.0 506.619  10 
  -1  -5   9 12649.7 1068.90   4 
  -1  -5   9 12862.5 775.354  12 
   1   5  -9 11899.6 1003.67   3 
  -1  -5   9 13130.3 1188.14   2 
   1   5  -8-71.9474 364.829   3 
  -1  -5   8 482.242 394.533   2 
  -1  -5   8 668.382 392.337   4 
  -1  -5   8 449.907 194.808  12 
  -1  -5   8-43.1707 222.196  20 
   1   5  -8 458.625 114.606  10 
  -1  -5   7 871.763 182.753  12 
  -1  -5   7 348.178 317.771   4 
  -1  -5   7 765.992 342.269  20 
  -1  -5   7 460.904 402.033   2 
   1   5  -7 922.660 349.733   3 
  -1  -5   6 2808.85 546.671   2 
  -1  -5   6 2882.64 498.125  20 
  -1  -5   6 2698.97 475.544   4 
   1   5  -6 2893.49 519.979   2 
  -1  -5   6 3342.99 487.875   3 
   1   5  -6 2194.29 449.097   3 
   1   5  -5-174.909 297.085   3 
  -1  -5   5 586.651 398.482   2 
  -1  -5   5 110.889 103.615   1 
  -1  -5   5-128.713 206.942   3 
  -1  -5   5 89.2179 363.678   4 
   1   5  -5 302.616 257.590  11 
   1   5  -5 336.812 343.289   2 
   1   5  -4 4469.93 526.961   3 
  -1  -5   4 4017.68 623.005   2 
  -1  -5   4 4154.78 345.887   1 
   1   5  -4 5063.75 603.447   2 
   1   5  -4 3428.64 491.642  11 
  -1  -5   4 4453.15 509.466   3 
  -1  -5   4 3725.32 572.309   4 
  -1  -5   3 8196.18 753.226   4 
   1   5  -3 7510.21 705.195   2 
   1   5  -3 7789.39 531.488  15 
   1   5  -3 8004.40 655.959   3 
   1   5  -3 8309.33 760.463   4 
  -1  -5   3 8464.67 645.787   3 
  -1  -5   3 7267.26 500.533   1 
   1   5  -3 8034.65 693.210  11 
   1   5  -3 7870.72 765.968  13 
   1   5  -2 99503.3 2438.23  10 
  -1  -5   2 95509.2 2739.59   4 
   1   5  -2 101727. 2512.60   3 
   1   5  -2 98169.2 2775.47   4 
  -1  -5   2 99541.5 2506.34   3 
  -1  -5   2 99211.8 2567.67  11 
   1   5  -2 98342.4 2561.37  11 
   1   5  -2 103725. 2774.08  13 
   1   5  -2 101735. 2074.25  15 
   1   5  -2 103059. 2824.04   6 
   1   5  -2 100173. 2668.14   2 
   1   5  -2 97835.8 1905.13  12 
   1   5  -1 6458.26 853.487  17 
   1   5  -1 5375.85 440.026  12 
   1   5  -1 5385.59 536.105   2 
  -1  -5   1 4575.02 541.611  11 
  -1  -5   1 5566.21 400.592  15 
   1   5  -1 6050.16 651.637  10 
  -1  -5   1 4598.14 608.994   4 
   1   5  -1 6752.82 716.767  14 
   1   5  -1 5849.64 660.231  13 
   1   5  -1 5638.24 664.639   6 
   1   5  -1 5546.58 578.414  11 
   1   5  -1 5262.12 337.238   5 
  -1  -5   1 4783.30 520.215   3 
   1   5  -1 4702.75 372.284  15 
   1   5  -1 6348.67 681.366   4 
  -1  -5   0 118461. 2187.34  16 
  -1  -5   0 114903. 2848.05  11 
   1   5   0 118609. 3131.81   4 
  -1  -5   0 116657. 2352.17  15 
  -1  -5   0 118317. 3131.07   4 
  -1  -5   0 116440. 3025.20  13 
   1   5   0 116278. 3028.60  10 
  -1  -5   0 119780. 2949.81   3 
   1   5   0 118237. 2637.69  12 
   1   5   0 118839. 3025.46  13 
   1   5   0 116770. 3193.62  17 
   1   5   0 123832. 2984.07  18 
   1   5   0 118567. 3179.69   6 
   1   5   0 117107. 2996.91  14 
   1   5   0 115684. 2091.85   5 
   1   5   0 120037. 2714.71   2 
   1   5   1 62777.7 2280.63   6 
   1   5   1 61469.3 2075.42  13 
  -1  -5  -1 65386.2 1424.38   5 
   1   5   1 60183.0 1671.92   2 
   1   5   1 61314.5 2193.29  17 
   1   5   1 61063.4 1404.73   5 
  -1  -5  -1 67221.9 2228.23   4 
  -1  -5  -1 59298.6 1569.98   8 
   1   5   1 63994.7 1950.24  12 
  -1  -5  -1 63176.4 2119.23  13 
  -1  -5  -1 60888.9 2065.04   3 
   1   5   1 62130.3 2007.93  14 
   1   5   1 61808.8 2010.87  18 
   1   5   1 65044.4 2217.99   4 
  -1  -5  -1 61745.0 2005.16  11 
  -1  -5  -1 65181.0 1672.59  15 
   1   5   1 62461.4 2192.49  10 
  -1  -5  -1 63663.9 1550.55  16 
   1   5   2 101346. 2751.19  12 
  -1  -5  -2 97105.5 2150.99   8 
   1   5   2 100442. 2715.06  18 
  -1  -5  -2 100549. 2893.75   4 
   1   5   2 96486.8 2763.66  13 
   1   5   2 104239. 2948.01   4 
  -1  -5  -2 101029. 2290.59  16 
   1   5   2 96910.9 2597.84  14 
  -1  -5  -2 97625.3 2721.29  11 
   1   5   2 94673.0 2939.15  10 
   1   5   2 97098.3 3017.79   6 
   1   5   2 97165.3 2121.74   2 
  -1  -5  -2 100268. 3053.02   6 
  -1  -5  -2 96067.4 2782.12  13 
  -1  -5  -2 102536. 2404.11  15 
   1   5   2 97589.7 2863.26  17 
  -1  -5  -2 98932.4 2091.27   5 
   1   5   3 4669.51 700.352   6 
   1   5   3 4712.08 633.589  17 
  -1  -5  -3 5304.25 637.892  13 
   1   5   3 4100.57 511.168  14 
  -1  -5  -3 6307.01 595.275  15 
  -1  -5  -3 6257.22 737.150   4 
  -1  -5  -3 4557.16 698.378   7 
   1   5   3 4610.59 498.721  16 
  -1  -5  -3 5369.10 438.450   8 
  -1  -5  -3 5662.62 576.133  16 
   1   5   3 4780.21 642.163  13 
   1   5   3 5589.88 629.382  18 
   1   5   3 4337.51 312.276   2 
   1   5   3 5510.35 694.213  12 
   1   5   3 4888.23 630.463   4 
  -1  -5  -3 4281.96 428.678   5 
  -1  -5  -3 4283.26 552.836  18 
   1   5   3 3617.21 623.928  10 
   1   5   4 128484. 3825.47  10 
  -1  -5  -4 132522. 3570.64   4 
   1   5   4 137410. 3227.85  16 
  -1  -5  -4 125301. 3093.94  14 
   1   5   4 130107. 3452.15  17 
  -1  -5  -4 134755. 3464.16  18 
  -1  -5  -4 130647. 2809.08   8 
   1   5   4 135215. 3843.99   6 
  -1  -5  -4 125683. 3194.86  15 
  -1  -5  -4 126620. 2967.79   5 
   1   5   4 141261. 3689.84   4 
   1   5   4 130331. 3407.57  18 
  -1  -5  -4 130155. 3532.29  13 
   1   5   4 135275. 3162.62  14 
   1   5   4 133915. 3679.36  12 
   1   5   4 131274. 3517.52  13 
  -1  -5  -4 128263. 2758.71  19 
  -1  -5  -4 133759. 3820.50   7 
  -1  -5  -5 6284.25 554.907   8 
   1   5   5 6562.47 830.748   6 
  -1  -5  -5 5777.16 691.611  18 
  -1  -5  -5 6650.79 493.806  19 
  -1  -5  -5 5281.53 569.362   5 
   1   5   5 4982.43 785.543  10 
  -1  -5  -5 4715.11 686.052   4 
  -1  -5  -5 5120.76 789.025   7 
   1   5   5 6711.68 720.084  16 
   1   5   5 6986.28 858.811  12 
   1   5   5 6801.35 788.149  13 
  -1  -5  -5 5735.84 577.071  14 
   1   5   5 7245.47 750.148  17 
   1   5   5 5807.35 534.540   8 
   1   5   6 21296.5 1081.34   8 
  -1  -5  -6 21837.8 881.664  19 
   1   5   6 20863.3 1263.83  17 
   1   5   6 20494.4 1515.27  12 
  -1  -5  -6 22983.9 1434.60   4 
  -1  -5  -6 22391.3 1154.95  14 
  -1  -5  -6 23717.7 1636.20   7 
   1   5   6 21661.5 1610.36  10 
  -1  -5  -6 21573.5 1084.07   8 
  -1  -5  -6 20198.8 1192.76   5 
   1   5   6 22440.6 1351.51  16 
   1   5   6 23291.1 1475.68  13 
   1   5   6 22347.1 1561.82   6 
  -1  -5  -7 1624.42 424.441   5 
  -1  -5  -7 1188.10 302.357  14 
  -1  -5  -7 517.249 471.131   7 
   1   5   7 280.364 405.869  16 
   1   5   7 576.204 563.468  10 
   1   5   7 840.955 373.741  17 
  -1  -5  -7 835.709 384.769   4 
   1   5   7 837.822 295.195   8 
   1   5   7 680.924 435.703   6 
   1   5   7 1829.16 580.509  12 
  -1  -5  -7 1211.10 209.941  19 
  -1  -5  -7 1202.51 396.114  20 
   1   5   8 3295.71 761.868  10 
   1   5   8 3531.15 577.699  17 
  -1  -5  -8 4188.84 841.708   7 
  -1  -5  -8 3467.20 455.973  14 
   1   5   8 3625.44 821.222  12 
   1   5   8 4457.25 839.279   6 
   1   5   8 3696.13 710.077  16 
  -1  -5  -8 3522.69 581.000  20 
   1   5   8 3388.71 534.707   8 
   1   5   9 1738.01 654.100  10 
   1   5   9 842.877 434.051  16 
  -1  -5  -9 1556.42 440.710  20 
   1   5   9 886.154 455.186   6 
   1   5   9 1472.77 411.741  17 
  -1  -5  -9 440.255 537.189   7 
   1   5   9-86.7474 551.709  12 
   1   5   9 1451.99 440.097   8 
  -1  -5 -10-245.731 321.882  20 
   1   5  10-234.282 476.767  10 
   1   5  10 295.517 308.349   8 
  -1  -5 -10-480.654 508.056   7 
   1   5  10 80.0843 267.945  17 
   1   5  10-399.905 450.475  12 
   1   5  10 583.367 505.638   6 
   1   5  10-481.229 478.533  16 
   1   5  11 2484.89 827.067  10 
   1   5  11 916.096 566.789  12 
   1   5  11 2578.16 685.932  16 
  -1  -5 -11 1306.91 612.947   7 
   1   5  11 2373.91 550.155   8 
   1   5  11 1689.29 662.021   6 
   1   5  12 695.116 685.436  10 
  -1  -5 -12 95.9543 555.838   7 
   1   5  12-252.435 628.022  12 
   1   5  12 510.385 463.793   6 
   1   5  12-4.68276 495.672  16 
   1   5  13 8098.20 1245.41  16 
   1   5  13 8809.40 1334.01  10 
   1   5  13 8254.24 1253.75   6 
   1   5  13 10792.4 1537.45  12 
  -1  -5 -13 8651.70 1398.83   7 
   1   5  14 4280.87 998.297   6 
   1   5  14 4989.96 1032.19  16 
  -1  -6  18 7155.10 1210.84  19 
  -1  -6  17 2.88206 603.009  16 
  -1  -6  17 90.4741 616.578   8 
   1   6 -17-357.935 523.914   3 
  -1  -6  17 1477.08 721.633  19 
  -1  -6  16 5989.68 1231.74   8 
   1   6 -16 5176.63 1063.81   3 
  -1  -6  16 6541.60 1251.47  16 
  -1  -6  16 4320.15 968.475  19 
  -1  -6  16 4121.59 753.769   4 
  -1  -6  15 4167.85 801.892   4 
  -1  -6  15 3089.15 908.193  16 
   1   6 -15 3319.16 851.452   3 
  -1  -6  15 3619.90 874.664  19 
  -1  -6  14 690.022 627.397  19 
  -1  -6  14-552.083 605.934  16 
  -1  -6  14 147.192 405.824   4 
  -1  -6  14 1045.02 651.158   8 
   1   6 -14 415.677 513.561   3 
  -1  -6  14 334.505 344.956  12 
  -1  -6  13 21020.7 1562.77   4 
   1   6 -13 19978.4 1605.95   3 
  -1  -6  13 19919.9 1280.73  12 
  -1  -6  13 18310.8 1628.31  16 
   1   6 -12 13992.5 1295.81   3 
  -1  -6  12 16204.3 1059.88  12 
  -1  -6  12 15824.9 1317.34   4 
  -1  -6  12 13293.1 1322.36  16 
  -1  -6  12 12382.4 892.339   9 
  -1  -6  11 219.486 221.775  12 
  -1  -6  11-179.355 358.743   4 
  -1  -6  11 1027.20 612.119  16 
   1   6 -11 389.894 132.321  10 
   1   6 -11 119.205 393.451   3 
   1   6 -10 6558.92 341.373  10 
  -1  -6  10 6976.06 594.510  12 
   1   6 -10 8522.40 934.351   3 
  -1  -6  10 7476.68 893.030   4 
   1   6  -9 9755.76 416.911  10 
  -1  -6   9 9893.42 618.747  12 
  -1  -6   9 10209.7 994.210   4 
   1   6  -9 9399.02 936.748   3 
   1   6  -8 30780.4 1569.96   3 
  -1  -6   8 28039.4 1583.10   4 
  -1  -6   7 16719.0 1091.55   3 
   1   6  -7 18716.2 1168.08   3 
  -1  -6   7 17354.9 1213.33   4 
  -1  -6   6 14523.3 527.229   1 
   1   6  -6 14873.6 999.393   3 
   1   6  -6 16142.7 1114.07  11 
  -1  -6   6 15097.5 998.494   3 
  -1  -6   6 16290.8 1154.91   4 
  -1  -6   5 45938.4 1750.81   3 
   1   6  -5 49340.7 2085.43   2 
   1   6  -5 50835.3 1954.97  11 
  -1  -6   5 48417.7 1255.10   1 
   1   6  -5 47691.5 1777.66   3 
  -1  -6   5 46555.6 1961.01   4 
  -1  -6   4 49432.3 2021.26   4 
   1   6  -4 52798.0 1830.72   3 
  -1  -6   4 47048.7 1401.43   1 
  -1  -6   4 52557.6 1826.89   3 
   1   6  -4 50794.4 2056.49   2 
   1   6  -4 50187.3 1879.45  11 
   1   6  -4 50376.9 1520.53  15 
   1   6  -4 51961.7 2052.41   4 
  -1  -6   3 75205.8 2007.87   1 
   1   6  -3 70896.4 1796.28  15 
   1   6  -3 79049.1 2583.17   4 
   1   6  -3 78553.6 2513.74   2 
  -1  -6   3 79192.7 2310.10   3 
   1   6  -3 77764.8 2298.15   3 
   1   6  -3 81728.0 2609.62  13 
   1   6  -3 78658.6 2168.50  10 
   1   6  -3 75026.9 1493.68  12 
   1   6  -3 77813.8 2370.04  11 
  -1  -6   3 78044.1 2579.81   4 
   1   6  -2 13933.5 939.956   3 
  -1  -6   2 13378.1 1043.57   4 
   1   6  -2 14964.0 1001.25   2 
  -1  -6   2 13123.8 905.927  11 
   1   6  -2 14885.0 1126.46   6 
   1   6  -2 14117.5 1059.95   4 
   1   6  -2 14008.8 1037.07  13 
   1   6  -2 13824.4 642.478   5 
   1   6  -2 13538.2 928.443  11 
  -1  -6   2 14663.9 933.640   3 
   1   6  -2 14385.8 658.302  12 
   1   6  -2 12362.9 629.436  15 
   1   6  -2 17223.2 1016.64  10 
  -1  -6   1 842.561 153.341  16 
  -1  -6   1 736.401 336.095  11 
  -1  -6   1 1191.88 502.410   4 
   1   6  -1 707.230 245.214   2 
  -1  -6   1 688.207 202.671  15 
   1   6  -1 727.905 304.621   4 
  -1  -6   1 982.717 347.153   3 
   1   6  -1 1061.33 311.464  11 
   1   6  -1 562.588 325.576  13 
   1   6  -1 1064.55 219.438  15 
   1   6  -1 666.544 331.528  14 
   1   6  -1 562.476 242.570  12 
   1   6  -1 815.520 499.142   6 
   1   6  -1 770.805 184.818   5 
   1   6  -1 1060.28 395.503  18 
   1   6  -1 462.092 443.220  17 
   1   6  -1 948.950 429.177  10 
  -1  -6   0 3749.39 378.385  15 
   1   6   0 3851.86 602.233  10 
  -1  -6   0 4400.10 601.274  13 
   1   6   0 4650.37 630.252   4 
  -1  -6   0 3924.05 650.325   4 
   1   6   0 3929.01 570.177  13 
  -1  -6   0 4289.06 563.689  11 
   1   6   0 4262.52 667.328   6 
   1   6   0 4580.81 501.616   2 
  -1  -6   0 4097.34 551.684   3 
  -1  -6   0 3743.39 299.210  16 
   1   6   0 3967.77 504.004  12 
   1   6   0 5605.37 776.370  17 
   1   6   0 4041.12 316.309   5 
   1   6   0 4257.41 605.986  14 
   1   6   0 4459.88 632.422  18 
   1   6   1 7700.13 839.574   6 
  -1  -6  -1 7298.77 485.625  16 
   1   6   1 7619.42 456.532   5 
  -1  -6  -1 7704.95 816.312   4 
   1   6   1 7280.72 836.004  10 
  -1  -6  -1 7913.74 774.007   3 
   1   6   1 7470.26 772.310  18 
  -1  -6  -1 6873.92 491.938   8 
   1   6   1 7290.29 815.155  17 
  -1  -6  -1 8420.85 786.519  11 
   1   6   1 8135.83 749.208  12 
  -1  -6  -1 7254.03 745.246  13 
  -1  -6  -1 7919.19 561.624  15 
  -1  -6  -1 7474.41 455.069   5 
   1   6   1 7579.18 605.947   2 
   1   6   1 8397.54 769.846  14 
   1   6   1 7892.78 788.071  13 
   1   6   2 8656.58 761.634  14 
  -1  -6  -2 10071.6 593.425   8 
  -1  -6  -2 9285.89 823.313  11 
  -1  -6  -2 8649.48 647.432  15 
   1   6   2 10230.8 883.872  18 
  -1  -6  -2 9347.80 932.067   4 
  -1  -6  -2 9060.05 836.482  13 
   1   6   2 9080.41 865.591  13 
   1   6   2 8544.46 931.695  10 
   1   6   2 7975.52 788.156  12 
  -1  -6  -2 9316.14 566.561   5 
   1   6   2 8513.86 579.940   2 
   1   6   2 11028.3 1037.03   6 
   1   6   2 8933.85 919.749  17 
  -1  -6  -2 9365.30 636.705  16 
  -1  -6  -3 277.477 271.696  18 
   1   6   3 7.08911 504.750  10 
  -1  -6  -3 376.493 208.513  15 
  -1  -6  -3 52.7843 370.953   4 
  -1  -6  -3 67.0585 254.455  13 
   1   6   3 137.358 115.771   2 
   1   6   3-92.6844 446.196  17 
  -1  -6  -3 547.108 379.384  11 
  -1  -6  -3 410.765 173.005   8 
   1   6   3 526.383 334.792  13 
   1   6   3 540.941 489.877   6 
   1   6   3-17.9094 226.086  16 
  -1  -6  -3 36.3231 152.616   5 
   1   6   3 581.874 272.931  14 
   1   6   3-244.165 374.491  12 
   1   6   3 930.402 410.637  18 
   1   6   4 14272.5 1156.85  17 
   1   6   4 14254.3 949.305  16 
  -1  -6  -4 15045.2 822.112  19 
  -1  -6  -4 14617.8 768.417   8 
   1   6   4 15892.7 1236.88  12 
  -1  -6  -4 16180.9 1233.99   4 
   1   6   4 13907.1 1228.51   6 
   1   6   4 14321.4 952.826  14 
  -1  -6  -4 14714.9 871.922   5 
   1   6   4 14891.5 1116.22  18 
   1   6   4 14524.4 1124.36  13 
   1   6   4 13998.1 532.895   2 
  -1  -6  -4 15763.7 1300.31   7 
  -1  -6  -4 14256.0 964.876  15 
   1   6   4 13745.5 1253.34  10 
  -1  -6  -5 63116.6 2740.77   7 
  -1  -6  -5 58141.3 1748.78   8 
   1   6   5 58661.1 2387.52  13 
   1   6   5 57677.3 2680.99  10 
   1   6   5 56180.6 2288.78  17 
   1   6   5 61738.8 2607.64  12 
  -1  -6  -5 59506.5 1687.93  19 
   1   6   5 58601.2 2132.34  16 
  -1  -6  -5 60505.3 2019.13   5 
   1   6   5 59160.6 2657.28   6 
  -1  -6  -5 61180.3 2213.85  15 
   1   6   5 55684.1 2280.57  18 
  -1  -6  -5 57898.8 2443.23   4 
   1   6   6 19728.8 1327.41  17 
  -1  -6  -6 20147.3 1038.88   8 
   1   6   6 18848.2 1532.10   6 
   1   6   6 19149.4 1576.17  10 
  -1  -6  -6 20000.9 868.841  19 
   1   6   6 20356.0 1428.81  13 
  -1  -6  -6 19680.8 1614.30   7 
  -1  -6  -6 18696.2 1418.93   4 
   1   6   6 19970.0 1316.00  16 
   1   6   6 20573.5 1052.46   8 
   1   6   6 19500.2 1552.19  12 
  -1  -6  -6 18976.0 1187.47   5 
   1   6   7 623.289 451.353  16 
   1   6   7-57.2219 291.630  17 
   1   6   7-728.851 628.184   6 
   1   6   7-174.880 509.993  12 
   1   6   7 84.7095 217.677   8 
  -1  -6  -7 102.629 317.674  20 
   1   6   7-406.960 520.508  10 
  -1  -6  -7 482.410 636.094   7 
  -1  -6  -7 363.083 412.735   4 
  -1  -6  -8 1305.85 704.332   7 
   1   6   8 352.105 574.691  10 
   1   6   8 50.7378 277.201  17 
   1   6   8 647.789 530.640  16 
   1   6   8 455.393 280.134   8 
   1   6   8 1019.25 589.650   6 
  -1  -6  -8 666.602 354.412  20 
   1   6   8 280.091 460.303  12 
  -1  -6  -9 24.3450 519.112   7 
   1   6   9-17.1677 262.919   8 
   1   6   9-250.133 317.012  17 
   1   6   9 54.4237 483.443   6 
   1   6   9 92.4815 484.265  12 
   1   6   9-1065.35 705.134  10 
   1   6   9 771.414 510.023  16 
  -1  -6  -9-380.686 376.406  20 
   1   6  10-391.396 604.646  10 
   1   6  10 874.498 529.513  16 
   1   6  10 214.986 578.385  12 
  -1  -6 -10 24.0240 593.372   7 
  -1  -6 -10 126.773 347.942  20 
   1   6  10 356.488 473.590   6 
   1   6  11-62.0338 479.993  12 
   1   6  11 592.119 559.007  10 
  -1  -6 -11 532.607 617.697   7 
   1   6  11 596.264 465.160   6 
   1   6  11 553.869 529.440  16 
   1   6  12 3643.76 899.844  10 
   1   6  12 5743.67 1064.87  16 
   1   6  12 5231.56 1132.73  12 
  -1  -6 -12 4146.65 1027.61   7 
   1   6  12 3418.86 888.476   6 
   1   6  13-239.168 511.100  16 
   1   6  13-218.527 482.242   6 
   1   6  14 861.562 600.407   6 
  -1  -7  18 4109.49 986.199  19 
  -1  -7  17 2489.45 946.006   8 
  -1  -7  17 2560.90 946.198  16 
  -1  -7  17 4517.28 1070.79  19 
   1   7 -17 2168.72 711.734   3 
  -1  -7  16 1991.26 787.271  16 
  -1  -7  16 1431.23 866.561   8 
  -1  -7  16 2663.59 863.937  19 
   1   7 -16 2048.33 776.941   3 
  -1  -7  16 1881.43 669.159   4 
  -1  -7  15 10062.5 1203.65   4 
  -1  -7  15 10434.8 1504.61   8 
  -1  -7  15 9078.39 1340.29  19 
   1   7 -15 8646.68 1223.41   3 
  -1  -7  15 9545.93 1317.13  16 
  -1  -7  14 21231.7 1979.65   8 
  -1  -7  14 17897.3 1538.14   4 
   1   7 -14 17704.7 1607.96   3 
  -1  -7  14 17900.6 1665.36  16 
  -1  -7  13 19932.8 1205.83   9 
  -1  -7  13 19356.4 1185.66  12 
   1   7 -13 18937.1 1578.34   3 
  -1  -7  13 21682.3 1644.87   4 
  -1  -7  13 19412.9 1651.50  16 
  -1  -7  12-98.2831 251.338  12 
   1   7 -12 237.163 420.361   3 
  -1  -7  12 589.079 501.725   4 
  -1  -7  12 49.7481 516.642  16 
  -1  -7  11 30643.9 1845.05  16 
   1   7 -11 24617.0 1661.35   3 
  -1  -7  11 28307.3 1759.35   4 
  -1  -7  11 26830.4 1150.49  12 
   1   7 -10 87.7475 64.1375  10 
  -1  -7  10 1091.95 508.387   4 
  -1  -7  10 1011.46 606.924  16 
   1   7 -10-107.929 402.277   3 
  -1  -7   9 110652. 3546.69   4 
   1   7  -9 116026. 3487.36   3 
   1   7  -8 20332.0 1338.97   3 
  -1  -7   8 20084.8 1400.25   4 
  -1  -7   7 7553.35 318.760   1 
  -1  -7   7 9698.74 988.476   4 
   1   7  -7 8714.85 837.249   3 
  -1  -7   6 27572.1 1430.06   3 
  -1  -7   6 26408.9 867.324   1 
   1   7  -6 25991.4 1413.28   3 
  -1  -7   6 30082.1 1659.86   4 
   1   7  -5 7637.30 763.186   3 
   1   7  -5 8462.39 647.497  15 
  -1  -7   5 8797.19 561.062   1 
  -1  -7   5 9485.95 825.868   3 
  -1  -7   5 8019.12 882.393   4 
   1   7  -5 8493.59 819.589  11 
   1   7  -4 30654.1 1138.72  15 
  -1  -7   4 33437.1 1762.04   4 
  -1  -7   4 30685.7 1206.96   1 
   1   7  -4 30790.0 726.572  12 
  -1  -7   4 32995.4 1529.57   3 
   1   7  -4 33795.6 1750.80  13 
   1   7  -4 33233.0 1563.38   3 
   1   7  -4 31833.6 1552.67  11 
   1   7  -3 18247.4 1208.64   2 
   1   7  -3 17074.2 758.824  15 
   1   7  -3 16014.9 1072.04  11 
  -1  -7   3 16531.3 1083.41   3 
   1   7  -3 14932.0 1053.89   3 
   1   7  -3 16763.4 1247.16   6 
   1   7  -3 17860.0 1068.44  10 
  -1  -7   3 16777.7 1244.29   4 
   1   7  -3 16376.6 1219.09  13 
   1   7  -3 16191.8 658.731  12 
   1   7  -2 1017.07 332.060   2 
   1   7  -2 972.527 217.982   5 
   1   7  -2 1936.87 538.230  14 
   1   7  -2 983.228 223.809  15 
   1   7  -2 1478.40 575.111  17 
  -1  -7   2 910.884 135.427  16 
   1   7  -2 1486.22 384.900  11 
   1   7  -2 1305.64 444.654  10 
  -1  -7   2 982.932 413.452   4 
   1   7  -2 1409.77 396.649  13 
  -1  -7   2 1231.71 352.405   3 
   1   7  -2 1310.32 253.704  12 
   1   7  -2 861.863 471.611   6 
  -1  -7   2 533.814 316.009  11 
   1   7  -1 65099.2 2345.44  10 
   1   7  -1 64299.6 1879.57  12 
  -1  -7   1 65321.9 2299.37   3 
   1   7  -1 63130.4 2340.77  18 
   1   7  -1 63449.1 2378.46  13 
   1   7  -1 65942.7 2423.02  14 
  -1  -7   1 61246.2 1292.87  16 
   1   7  -1 64028.4 2195.51   2 
   1   7  -1 61205.1 2165.09  11 
   1   7  -1 61113.7 1506.60   5 
   1   7  -1 63236.3 2562.39  17 
   1   7  -1 68541.7 2620.03   6 
  -1  -7   1 64993.0 2226.64  11 
  -1  -7   1 62210.8 2453.91   4 
   1   7   0 76780.2 2680.25  10 
   1   7   0 74911.4 2603.70  13 
  -1  -7   0 73494.0 1582.76  16 
   1   7   0 76474.9 2621.20  14 
   1   7   0 77008.7 2271.06  12 
   1   7   0 70680.8 2743.26   6 
   1   7   0 73710.2 2591.26  18 
   1   7   0 73980.7 1686.79   5 
  -1  -7   0 71649.0 2680.57   4 
  -1  -7   0 71507.2 1805.34  15 
   1   7   0 72428.6 2753.44  17 
  -1  -7   0 75449.7 2453.42  11 
   1   7   0 74162.9 2309.38   2 
   1   7   1 8653.15 959.400  17 
   1   7   1 8141.97 859.620  18 
  -1  -7  -1 7768.12 802.515  11 
  -1  -7  -1 8931.28 606.560  15 
   1   7   1 7167.29 648.029   2 
   1   7   1 8114.98 838.477  13 
  -1  -7  -1 8716.95 953.420   4 
  -1  -7  -1 7336.43 529.828   8 
   1   7   1 8530.15 520.255   5 
   1   7   1 8235.44 934.764  10 
   1   7   1 7984.51 958.176   6 
   1   7   1 7790.04 747.846  12 
   1   7   1 7327.73 777.838  14 
   1   7   2 25850.3 1656.09  10 
   1   7   2 23142.8 1534.28  17 
   1   7   2 23644.4 1469.58  13 
  -1  -7  -2 26078.5 1457.28  11 
   1   7   2 24797.8 1428.29  12 
  -1  -7  -2 24709.5 977.814   8 
   1   7   2 27045.0 1438.71  14 
  -1  -7  -2 24238.5 1105.56  15 
   1   7   2 24819.5 1464.40  18 
  -1  -7  -2 26745.1 1645.61   4 
   1   7   2 24986.2 1101.12   2 
  -1  -7  -2 23940.0 957.600   5 
   1   7   2 24284.5 1651.79   6 
  -1  -7  -3 4492.05 746.717   4 
  -1  -7  -3 3253.39 401.923   5 
   1   7   3 3760.54 720.016  10 
   1   7   3 4670.86 788.979   6 
   1   7   3 3457.28 641.639  12 
   1   7   3 3313.66 642.088  18 
   1   7   3 2781.25 562.898  13 
   1   7   3 3536.71 377.556   2 
   1   7   3 3244.50 533.232  14 
   1   7   3 2225.37 563.911  17 
  -1  -7  -3 4140.81 632.220  11 
  -1  -7  -3 2453.76 431.393  15 
  -1  -7  -3 3790.42 380.677   8 
  -1  -7  -4 68334.4 2046.79   5 
   1   7   4 65795.4 1545.90   2 
  -1  -7  -4 66097.6 2016.16  19 
   1   7   4 72253.2 3006.58   6 
  -1  -7  -4 67709.5 1813.36   8 
   1   7   4 68748.2 2738.47  12 
  -1  -7  -4 70385.0 2298.15  15 
   1   7   4 67262.8 2625.05  13 
  -1  -7  -4 68763.3 2793.42   4 
  -1  -7  -4 65005.5 2883.85   7 
   1   7   4 66488.3 2679.03  17 
   1   7   4 74650.8 2721.75  18 
   1   7   4 68253.7 2967.23  10 
  -1  -7  -4 71125.5 2674.24  11 
   1   7   4 72439.0 2399.11  14 
   1   7   4 67688.1 2182.18  16 
  -1  -7  -5 13707.0 801.507  19 
   1   7   5 14271.9 1016.89  14 
  -1  -7  -5 14846.6 813.975   8 
   1   7   5 16462.4 1461.37   6 
   1   7   5 14961.1 1328.57  12 
  -1  -7  -5 13147.2 913.272   5 
  -1  -7  -5 16115.6 1129.25  15 
   1   7   5 12548.5 1342.64  10 
   1   7   5 13181.3 1169.17  17 
   1   7   5 13008.3 991.792  16 
  -1  -7  -5 14531.8 1310.48   4 
  -1  -7  -5 14015.8 1247.56  11 
   1   7   5 14263.8 1220.82  13 
   1   7   5 13913.5 1211.00  18 
  -1  -7  -5 14725.3 1410.71   7 
   1   7   6 7313.66 929.275  13 
   1   7   6 8437.20 1100.70  12 
   1   7   6 6623.42 988.775   6 
  -1  -7  -6 6744.72 998.808   7 
  -1  -7  -6 5328.06 881.747   4 
   1   7   6 8944.56 1166.75  10 
  -1  -7  -6 6913.91 735.100   5 
   1   7   6 7248.16 830.433  16 
   1   7   6 7026.75 873.399  17 
  -1  -7  -7 6152.63 1015.13   7 
   1   7   7 5126.08 978.105  10 
  -1  -7  -7 6749.17 880.395  20 
   1   7   7 6985.05 1079.17  12 
  -1  -7  -7 6183.92 921.180   4 
   1   7   7 5230.86 754.853  17 
   1   7   7 6341.23 1032.12   6 
   1   7   7 5615.56 779.294  16 
   1   7   8 2815.65 753.613   6 
   1   7   8 3283.91 677.629  16 
   1   7   8 3181.22 855.939  10 
   1   7   8 2680.36 598.378  17 
   1   7   8 1657.56 654.126  12 
  -1  -7  -8 3617.43 797.389   7 
  -1  -7  -8 2716.98 613.793  20 
  -1  -7  -9 12733.7 1225.67  20 
   1   7   9 12721.9 1286.52  16 
   1   7   9 9545.99 1330.71  10 
   1   7   9 11922.4 1131.69  17 
  -1  -7  -9 12934.9 1494.86   7 
   1   7   9 12988.4 1445.43   6 
   1   7   9 11212.5 1441.74  12 
   1   7  10-5.03185 439.451  16 
   1   7  10 1635.57 734.230  10 
   1   7  10 1584.33 686.043  12 
   1   7  10 418.123 545.016   6 
  -1  -7 -10 1207.23 661.193   7 
  -1  -7 -11 1879.41 827.907   7 
   1   7  11 112.613 681.130  12 
   1   7  11 1009.34 559.949  16 
   1   7  11 862.078 754.821  10 
   1   7  11-165.537 530.000   6 
   1   7  12 17519.4 1743.51  16 
   1   7  12 18238.3 1885.67   6 
   1   7  13 743.524 635.277  16 
   1   7  13 1261.75 545.619   6 
  -1  -8  17 12194.9 1586.19  16 
  -1  -8  17 8237.18 1436.14  19 
   1   8 -17 10795.5 1456.68   3 
  -1  -8  16 1362.83 547.431   4 
  -1  -8  16-183.688 565.018  16 
   1   8 -16 76.3401 547.805   3 
  -1  -8  16 1231.90 713.149  19 
  -1  -8  16 1147.17 767.569   8 
  -1  -8  15 26339.9 2088.80  16 
  -1  -8  15 27540.7 2003.69   4 
   1   8 -15 29906.0 2183.32   3 
  -1  -8  15 31760.8 2487.99  19 
  -1  -8  15 25653.8 2321.99   8 
  -1  -8  14 4427.45 918.755  16 
  -1  -8  14 6073.95 1220.18   8 
  -1  -8  14 6604.82 1021.91   4 
   1   8 -14 4354.66 900.154   3 
  -1  -8  13 19749.3 1649.06   4 
  -1  -8  13 20745.3 1372.40   9 
  -1  -8  13 20128.7 1670.28  16 
   1   8 -13 23013.2 1780.91   3 
  -1  -8  12 8973.59 1088.34  16 
  -1  -8  12 9021.55 1125.08   4 
   1   8 -12 9076.08 1111.36   3 
   1   8 -11 1429.29 571.597   3 
  -1  -8  11 378.533 405.490   4 
  -1  -8  11 745.856 461.886  16 
   1   8 -10 14510.5 1245.97   3 
  -1  -8  10 16716.5 1423.17   4 
  -1  -8  10 16529.9 1267.19  16 
   1   8  -9 363.507 370.289   3 
  -1  -8   9-428.554 467.766   4 
   1   8  -8 55521.9 2313.51   3 
  -1  -8   8 53835.9 2455.21   4 
  -1  -8   7 40222.0 2082.31   4 
   1   8  -7 36541.0 1841.93   3 
  -1  -8   7 36690.3 994.071   1 
  -1  -8   6 3430.42 684.468   4 
   1   8  -6 2656.15 418.240  15 
  -1  -8   6 2511.41 306.637   1 
   1   8  -6 3211.96 617.476   3 
   1   8  -5 7444.56 722.821  10 
  -1  -8   5 5886.04 805.712   4 
   1   8  -5 5819.70 803.278  13 
   1   8  -5 6018.15 545.128  15 
   1   8  -5 5039.18 711.504   3 
  -1  -8   5 5996.75 528.902   1 
   1   8  -4 1209.81 498.424  13 
   1   8  -4 781.791 140.121  12 
   1   8  -4 865.448 229.115  15 
   1   8  -4 1122.73 383.840  10 
  -1  -8   4 828.614 278.135   1 
   1   8  -4 605.941 366.821   3 
  -1  -8   4 1085.42 497.052   4 
   1   8  -3 4395.90 619.083  10 
   1   8  -3 4707.66 398.210  15 
   1   8  -3 4051.57 634.220   3 
   1   8  -3 3332.23 391.588   5 
   1   8  -3 3409.58 357.091  12 
   1   8  -3 4096.58 639.555  13 
   1   8  -3 4731.10 756.709   6 
  -1  -8   3 2980.42 628.320   4 
   1   8  -2 14589.3 803.560  12 
   1   8  -2 15270.0 691.118  15 
   1   8  -2 17021.5 1396.09  17 
  -1  -8   2 14219.4 1063.38  11 
   1   8  -2 15971.7 1279.96  14 
  -1  -8   2 14845.3 1252.40   4 
   1   8  -2 13452.7 1150.62  13 
   1   8  -2 13327.7 691.960   5 
   1   8  -2 15343.4 1094.55  11 
   1   8  -2 16261.4 1332.19   6 
   1   8  -2 14836.8 1190.52  18 
   1   8  -2 16015.0 1168.20  10 
   1   8  -2 14729.3 1118.12   2 
   1   8  -1 11732.4 1204.10  17 
   1   8  -1 12397.4 639.155   5 
   1   8  -1 12609.5 1082.15  10 
   1   8  -1 13698.4 1160.94  14 
   1   8  -1 11629.3 1161.23   6 
  -1  -8   1 11666.4 995.142  11 
   1   8  -1 12876.2 1007.86   2 
   1   8  -1 12524.6 1104.72  13 
  -1  -8   1 12270.9 1169.13   4 
   1   8  -1 10655.3 1004.11  18 
   1   8  -1 10978.0 792.347  12 
   1   8   0 509.757 272.004  12 
   1   8   0 289.512 448.561   6 
   1   8   0 1302.47 503.944  18 
  -1  -8   0 826.117 221.940  15 
  -1  -8   0 534.473 184.837   8 
   1   8   0 668.945 389.693  14 
   1   8   0 273.543 389.880  10 
   1   8   0 481.049 168.627   5 
   1   8   0 627.719 448.316  13 
   1   8   0 491.801 301.523   2 
   1   8   0 453.051 445.782  17 
  -1  -8   0 558.710 457.929   4 
  -1  -8   0 651.615 369.570  11 
   1   8   1 56616.7 2547.07  10 
   1   8   1 55328.1 1991.04   2 
  -1  -8  -1 56660.9 1687.51  15 
  -1  -8  -1 58584.3 1671.22   8 
   1   8   1 56602.1 2312.70  14 
   1   8   1 59805.8 2235.83  12 
   1   8   1 61835.0 1603.07   5 
   1   8   1 62590.6 2687.25  17 
  -1  -8  -1 60178.8 2621.69   4 
   1   8   1 61116.6 2506.12  18 
   1   8   1 58808.6 2432.15  13 
   1   8   1 58113.5 2689.43   6 
  -1  -8  -1 56247.6 2287.47  11 
   1   8   2 12068.0 828.330   2 
  -1  -8  -2 12211.0 787.476  15 
  -1  -8  -2 12646.6 1073.04  11 
   1   8   2 11004.2 1078.77  18 
   1   8   2 9013.86 1045.97  10 
   1   8   2 11843.3 1033.75  14 
  -1  -8  -2 11212.2 671.561   5 
  -1  -8  -2 11180.9 651.283   8 
   1   8   2 11286.5 1024.55  12 
   1   8   2 12665.3 1286.86   6 
  -1  -8  -2 12912.6 1225.33   4 
   1   8   2 10427.7 1126.35  17 
   1   8   2 12037.3 1118.67  13 
   1   8   3 55468.9 2715.67  10 
   1   8   3 57521.1 2472.75  18 
   1   8   3 55173.6 1696.29   2 
  -1  -8  -3 53629.1 2325.49  11 
   1   8   3 58279.2 2268.41  14 
  -1  -8  -3 55032.5 1527.44   8 
   1   8   3 53295.0 2396.54  13 
   1   8   3 50386.1 2433.63  17 
  -1  -8  -3 49967.8 1826.50  15 
   1   8   3 53827.1 2392.16  12 
  -1  -8  -3 54491.7 2652.24   7 
  -1  -8  -3 58339.7 2649.90   4 
   1   8   3 54148.5 2685.78   6 
  -1  -8  -3 51904.1 1660.39   5 
  -1  -8  -4 5646.34 592.729  19 
  -1  -8  -4 7290.17 987.522   4 
  -1  -8  -4 7174.43 887.004  11 
   1   8   4 5834.76 870.338  17 
   1   8   4 7426.10 964.038  18 
   1   8   4 7763.09 816.410  14 
  -1  -8  -4 5464.99 638.261  15 
   1   8   4 7137.87 1033.78  10 
   1   8   4 7233.33 900.698  13 
  -1  -8  -4 7245.78 641.294   5 
  -1  -8  -4 8293.48 1097.98   7 
   1   8   4 7010.13 953.241  12 
   1   8   4 6938.47 1019.07   6 
  -1  -8  -5 60039.9 2678.82  11 
   1   8   5 62501.0 2713.47  13 
   1   8   5 66416.7 2939.25  12 
  -1  -8  -5 65812.2 2934.87   4 
   1   8   5 64301.1 3092.06   6 
   1   8   5 64844.0 2363.41  14 
  -1  -8  -5 61431.4 2992.98   7 
   1   8   5 61166.1 2700.12  17 
   1   8   5 65404.5 2807.57  18 
   1   8   5 58370.4 3006.08  10 
   1   8   6 48572.9 2626.44  12 
  -1  -8  -6 47916.7 2578.48   4 
   1   8   6 43395.9 2652.59  10 
   1   8   6 46808.8 2356.32  17 
  -1  -8  -6 42855.6 2341.72  11 
   1   8   6 44769.4 2637.67   6 
   1   8   6 47273.7 2076.92  16 
   1   8   6 46807.9 2402.81  13 
  -1  -8  -6 45622.0 2666.96   7 
   1   8   7 2775.74 749.626  12 
   1   8   7 1302.37 441.786  17 
   1   8   7 3115.96 879.151  10 
   1   8   7 1182.22 523.961   6 
  -1  -8  -7 1292.59 563.396  11 
  -1  -8  -7 2122.68 650.175  20 
  -1  -8  -7 1007.45 495.097   4 
  -1  -8  -7 1221.02 663.958   7 
   1   8   7 1925.51 483.541  16 
   1   8   8 8224.22 997.258  17 
   1   8   8 6533.47 1143.23  10 
   1   8   8 9692.47 1298.49   6 
  -1  -8  -8 8255.72 1155.65   4 
   1   8   8 8478.71 1007.58  16 
  -1  -8  -8 6557.71 1155.41   7 
   1   8   8 10466.9 1386.24  12 
  -1  -8  -8 7703.83 985.573  20 
   1   8   9-177.069 643.673   6 
  -1  -8  -9-90.0360 376.947  20 
   1   8   9 222.764 446.019  16 
   1   8   9 1165.46 647.722  12 
   1   8   9-361.798 754.596  10 
  -1  -8  -9 262.428 467.787   7 
   1   8  10 6537.98 1222.68  10 
   1   8  10 9638.52 1216.76  16 
   1   8  10 9324.45 1361.38   6 
   1   8  10 9382.84 1402.89  12 
  -1  -8 -10 8427.80 1424.93   7 
   1   8  11 16530.1 1826.20   6 
  -1  -9  17-1551.24 837.774  16 
   1   9 -17 237.126 565.150   3 
  -1  -9  16 5551.03 1075.65  16 
  -1  -9  16 5594.55 1144.67  19 
  -1  -9  16 2949.38 814.889   4 
   1   9 -16 5154.05 1063.06   3 
  -1  -9  16 5174.91 1255.93   8 
   1   9 -15 200.479 494.687   3 
  -1  -9  15 798.464 712.430   8 
  -1  -9  15 365.570 522.941  16 
  -1  -9  15 139.969 459.735   4 
  -1  -9  14 16192.7 1575.09  16 
  -1  -9  14 20397.3 2070.10   8 
   1   9 -14 20461.8 1778.49   3 
  -1  -9  14 18304.7 1653.89   4 
  -1  -9  13 756.354 484.599  16 
   1   9 -13 1335.60 664.940   3 
  -1  -9  13 1537.83 585.269   4 
  -1  -9  12 3692.11 749.821  16 
  -1  -9  12 3072.87 683.907   4 
  -1  -9  11 270.337 409.589  16 
   1   9 -11-149.133 423.110   3 
  -1  -9  11 95.9752 409.953   4 
   1   9 -10 3187.19 671.970   3 
  -1  -9  10 4173.55 810.502   4 
  -1  -9  10 4318.72 693.222  16 
   1   9  -9 12063.1 1123.27   3 
  -1  -9   9 13091.8 1052.23  16 
  -1  -9   9 11293.5 1189.61   4 
   1   9  -9 11609.7 685.488  10 
   1   9  -8 1151.02 347.822  10 
  -1  -9   8 518.620 413.756   4 
   1   9  -8 776.202 361.001   3 
  -1  -9   8 875.061 392.624  16 
   1   9  -7 9197.87 765.756  15 
   1   9  -7 8064.24 723.227  10 
  -1  -9   7 8716.64 723.209  16 
   1   9  -7 8315.22 937.367   3 
  -1  -9   7 7381.82 488.756   1 
  -1  -9   7 8982.12 1076.33   4 
   1   9  -6 721.884 499.418  13 
   1   9  -6 420.668 258.837  15 
   1   9  -6 1295.60 404.886  10 
  -1  -9   6 742.884 311.737  16 
  -1  -9   6 513.643 497.485   4 
   1   9  -6 903.006 455.754   3 
  -1  -9   6 299.031 191.821   1 
  -1  -9   5 17823.9 1455.37   4 
   1   9  -5 17789.2 1152.48  10 
  -1  -9   5 16002.5 938.899   1 
  -1  -9   5 17990.1 763.391  16 
   1   9  -5 15169.1 1355.69  13 
   1   9  -5 16451.6 886.954  15 
   1   9  -5 16158.0 1251.07   3 
   1   9  -4 8298.59 1008.75  13 
  -1  -9   4 7939.27 727.891   1 
   1   9  -4 8380.21 877.032  10 
  -1  -9   4 7372.86 371.763  16 
   1   9  -4 7517.39 549.946  15 
  -1  -9   4 8291.99 1030.96   4 
   1   9  -4 7578.44 643.484   5 
   1   9  -4 7256.54 445.861  12 
   1   9  -4 8761.18 1097.26   6 
   1   9  -4 9693.32 964.139   3 
   1   9  -3 3740.10 683.517  13 
  -1  -9   3 3817.15 722.139   4 
   1   9  -3 5541.44 850.179  14 
   1   9  -3 7337.54 1038.79  17 
   1   9  -3 6294.71 866.391  18 
   1   9  -3 5955.46 517.237   5 
   1   9  -3 4789.45 869.464   6 
   1   9  -3 4606.06 436.923  12 
   1   9  -3 4567.80 400.448  15 
   1   9  -3 6084.95 787.742  10 
   1   9  -2 21032.7 1568.81  14 
   1   9  -2 22612.6 1668.88   6 
   1   9  -2 20177.4 1425.14  10 
   1   9  -2 20611.2 917.449   5 
  -1  -9   2 21282.0 1602.54   4 
   1   9  -2 21873.7 1724.34  17 
   1   9  -2 20870.5 1525.40  18 
   1   9  -2 21411.2 1070.02  12 
   1   9  -2 21403.0 1520.63  13 
  -1  -9   2 20626.6 1374.44  11 
   1   9  -1 8835.98 561.944   5 
  -1  -9   1 10162.9 1164.32   4 
   1   9  -1 10915.2 1097.67  13 
   1   9  -1 9294.93 1126.90   6 
   1   9  -1 9993.87 1061.99  14 
   1   9  -1 8701.15 1014.40  18 
   1   9  -1 10356.9 1218.25  17 
   1   9  -1 9217.03 782.039  12 
   1   9  -1 10718.8 1114.64  10 
  -1  -9   1 7972.57 866.882  11 
  -1  -9   0 47525.8 2406.68   4 
  -1  -9   0 42030.8 1475.96   8 
   1   9   0 42094.4 1297.47   5 
   1   9   0 41356.5 2145.13  13 
  -1  -9   0 41820.1 1313.21  15 
   1   9   0 40832.4 2105.93  14 
   1   9   0 42565.9 2158.25  18 
   1   9   0 41421.2 1853.52   2 
   1   9   0 43301.4 2360.72  17 
   1   9   0 44171.6 2259.60  10 
   1   9   0 41407.8 2334.04   6 
   1   9   0 43340.8 1851.42  12 
  -1  -9   0 41103.7 1969.62  11 
   1   9   1 569.853 541.153  10 
  -1  -9  -1 1052.19 238.485   8 
  -1  -9  -1 1201.03 427.543  11 
   1   9   1 965.345 210.707   5 
   1   9   1 699.004 418.843  14 
  -1  -9  -1 1203.10 260.920  15 
   1   9   1 907.981 428.684  18 
   1   9   1 1222.43 434.690  12 
   1   9   1 582.351 368.491  13 
   1   9   1 1036.99 347.155   2 
   1   9   1 1916.59 633.419   6 
  -1  -9  -1 693.651 550.632   4 
   1   9   1 42.8780 438.543  17 
   1   9   2 36992.6 2197.93  17 
  -1  -9  -2 42212.0 2352.61   4 
   1   9   2 39821.7 1993.29  14 
   1   9   2 39314.5 2303.73  10 
   1   9   2 38274.6 2091.00  18 
  -1  -9  -2 38019.1 1989.33  11 
   1   9   2 39443.1 2104.19  13 
   1   9   2 40231.3 2390.82   6 
   1   9   2 39277.4 1995.91  12 
   1   9   3 8362.41 1120.37  10 
   1   9   3 9428.59 1217.94   6 
   1   9   3 8436.18 993.231  12 
   1   9   3 8143.03 1067.86  17 
   1   9   3 9579.43 1069.43  13 
   1   9   3 7584.65 991.669  18 
  -1  -9  -3 9063.98 1153.39   7 
  -1  -9  -3 9988.02 1063.19  11 
   1   9   3 8733.38 933.814  14 
  -1  -9  -3 10056.6 1195.62   4 
   1   9   4 52734.9 2266.92  14 
   1   9   4 62607.2 3119.06   6 
  -1  -9  -4 54327.6 2868.61   7 
   1   9   4 51878.2 2525.18  13 
   1   9   4 57255.3 2990.72  10 
   1   9   4 50239.0 2600.13  17 
  -1  -9  -4 58178.3 2846.21   4 
   1   9   4 52846.1 2574.35  18 
   1   9   4 55208.4 2645.57  12 
  -1  -9  -4 50023.0 2444.54  11 
  -1  -9  -5 32235.6 2167.71   4 
  -1  -9  -5 28444.0 1876.07  11 
   1   9   5 30665.2 2073.34  12 
   1   9   5 31302.4 2243.71  10 
   1   9   5 30708.8 1978.55  18 
   1   9   5 25842.3 1818.59  13 
   1   9   5 31209.7 1676.93  14 
  -1  -9  -5 30255.8 2213.09   7 
   1   9   5 30203.8 1983.00  17 
   1   9   5 32304.5 2267.77   6 
   1   9   6 397.742 615.333  10 
  -1  -9  -6 1275.84 615.237  11 
   1   9   6 106.789 434.462  17 
   1   9   6 67.3840 445.910  13 
  -1  -9  -6-248.949 515.311   4 
  -1  -9  -6-395.327 669.378   7 
   1   9   6 93.6730 546.701   6 
   1   9   6 849.918 562.026  12 
  -1  -9  -7 15211.9 1704.50   7 
   1   9   7 18336.0 1773.59  12 
  -1  -9  -7 16567.5 1568.54  11 
  -1  -9  -7 16955.4 1512.36  20 
   1   9   7 17173.5 1770.29   6 
   1   9   7 15652.6 1714.66  10 
  -1  -9  -7 17574.1 1693.04   4 
   1   9   7 14327.0 1384.59  17 
   1   9   8-212.905 573.273  10 
  -1  -9  -8 59.3127 511.148   4 
  -1  -9  -8-383.937 425.497  20 
   1   9   8 655.004 469.051  17 
  -1  -9  -8-34.7996 514.190   7 
   1   9   8 490.449 731.989  12 
  -1  -9  -8 942.698 599.355  11 
   1   9   8-616.792 715.608   6 
   1   9   9 11798.3 1521.63   6 
   1   9   9 12927.5 1655.74  12 
   1   9   9 11748.6 1584.11  10 
  -1  -9  -9 13869.0 1768.92   7 
  -1  -9  -9 11513.8 1423.17  11 
  -1  -9 -10 2448.21 813.605  11 
   1   9  10 4804.72 1153.44   6 
   1  10 -17 964.664 665.616   3 
  -1 -10  17-479.576 658.001  16 
  -1 -10  16 2124.75 744.522  16 
  -1 -10  16 3311.51 837.400   4 
   1  10 -16 3280.97 922.696   3 
   1  10 -15 4994.27 993.445   3 
  -1 -10  15 4470.39 965.128  16 
  -1 -10  15 4847.85 1140.47   8 
  -1 -10  15 6513.75 1343.41  19 
  -1 -10  15 5381.65 1012.85   4 
  -1 -10  14 2553.70 694.659  16 
  -1 -10  14 4449.19 929.625   4 
  -1 -10  14 2672.65 928.696   8 
   1  10 -14 3404.95 828.980   3 
  -1 -10  13 9080.84 1236.36   4 
   1  10 -13 9642.06 1227.44   3 
  -1 -10  13 8369.70 1071.05  16 
  -1 -10  12 380.434 561.123   4 
  -1 -10  12 522.378 432.188  16 
   1  10 -12-204.955 553.910   3 
  -1 -10  11-289.808 521.537   4 
  -1 -10  11-124.626 353.802  16 
   1  10 -11-34.7180 423.591   3 
  -1 -10  10 4758.61 677.629  16 
   1  10 -10 4346.14 811.313   3 
  -1 -10  10 4173.90 909.108   4 
  -1 -10   9 4351.13 594.522  16 
   1  10  -9 2299.85 579.394   3 
  -1 -10   9 3908.71 815.458   4 
   1  10  -8 16384.6 1079.24  15 
   1  10  -8 14577.6 950.480  10 
  -1 -10   8 14072.8 942.242  16 
   1  10  -8 15381.5 1330.50   3 
  -1 -10   8 13945.1 1410.35   4 
   1  10  -7 13219.8 969.546  10 
  -1 -10   7 13891.9 827.913  16 
   1  10  -7 12286.2 1318.04  13 
   1  10  -7 16185.0 1322.17   3 
   1  10  -7 14019.3 927.675  15 
  -1 -10   7 13296.7 1368.60   4 
   1  10  -6 13638.9 849.518  15 
  -1 -10   6 15067.8 726.434  16 
   1  10  -6 16032.2 1122.94  10 
   1  10  -6 17427.0 1369.81   3 
   1  10  -6 16608.2 1489.38  13 
  -1 -10   6 13995.9 1398.60   4 
  -1 -10   5 3740.61 742.445   4 
   1  10  -5 5507.57 943.088   6 
   1  10  -5 4314.92 704.215  10 
   1  10  -5 5124.80 587.467   5 
   1  10  -5 4015.64 755.287  13 
   1  10  -5 4509.13 751.625   3 
  -1 -10   5 4151.69 281.600  16 
   1  10  -5 3999.97 428.919  15 
  -1 -10   5 4692.31 561.650   1 
   1  10  -4 1956.43 697.730   6 
  -1 -10   4 1933.62 585.594   4 
   1  10  -4 3002.33 628.675  10 
   1  10  -4 2079.57 624.140  13 
   1  10  -4 2649.16 427.279   5 
   1  10  -4 3773.34 902.708  17 
   1  10  -4 2620.19 305.084  15 
  -1 -10   4 1899.60 398.583   1 
   1  10  -4 1898.58 274.843  12 
   1  10  -4 1604.89 476.696   3 
   1  10  -4 1223.73 552.322  14 
   1  10  -3 115.509 193.743   5 
   1  10  -3 80.9771 476.598  18 
   1  10  -3 391.993 220.578  12 
   1  10  -3-140.468 490.544  14 
  -1 -10   3-410.046 484.344   4 
   1  10  -3 203.366 414.194  10 
   1  10  -3 195.511 432.328  13 
   1  10  -3 418.921 497.766   6 
   1  10  -3 1261.60 720.497  17 
   1  10  -2 39086.7 2361.33   6 
   1  10  -2 35712.7 2008.67  10 
  -1 -10   2 38785.7 2289.82   4 
   1  10  -2 37467.1 2165.14  14 
   1  10  -2 41193.4 2207.15  13 
   1  10  -2 38850.2 2178.37  18 
   1  10  -2 39383.3 1584.76  12 
  -1 -10   2 35095.6 1883.35  11 
   1  10  -2 35957.7 1278.54   5 
   1  10  -2 37601.3 2360.90  17 
   1  10  -1 40185.8 2410.02  17 
   1  10  -1 39885.4 1730.87  12 
   1  10  -1 37772.4 2132.04  10 
   1  10  -1 37288.9 2145.55  18 
   1  10  -1 42400.8 2463.28   6 
  -1 -10   1 35684.1 1927.25  11 
   1  10  -1 42878.1 2256.48  13 
   1  10  -1 42065.8 2245.71  14 
  -1 -10   1 37570.2 2304.07   4 
   1  10  -1 39695.5 1281.71   5 
   1  10   0 31.8502 534.982  17 
   1  10   0-216.918 402.349  13 
   1  10   0-256.134 516.064  10 
   1  10   0 273.548 178.113   5 
   1  10   0-138.730 369.731  12 
   1  10   0 247.585 444.864  14 
  -1 -10   0-392.699 430.792  11 
   1  10   0-82.2987 393.890  18 
   1  10   0 693.772 654.796   6 
  -1 -10   0 529.523 623.919   4 
  -1 -10  -1 39230.4 2376.31   4 
   1  10   1 38757.9 2210.88  18 
   1  10   1 41374.3 2527.60   6 
   1  10   1 43898.5 2250.50  14 
  -1 -10  -1 42006.3 2131.02  11 
   1  10   1 40272.2 2024.18  12 
   1  10   1 40878.1 2400.25  10 
   1  10   1 39643.6 2393.20  17 
   1  10   1 43591.9 2300.35  13 
  -1 -10  -2 2514.76 747.325   4 
   1  10   2 3327.72 728.100  13 
   1  10   2 1358.08 564.548  17 
   1  10   2 1421.49 553.838  10 
   1  10   2 3246.04 652.398  14 
   1  10   2 3793.78 848.378   6 
  -1 -10  -2 2444.07 583.680  11 
   1  10   2 3203.73 738.720  18 
   1  10   2 2420.42 558.879  12 
   1  10   3 27530.1 2020.53  17 
   1  10   3 32360.0 1995.17  12 
  -1 -10  -3 28791.3 2112.90   7 
   1  10   3 28886.9 1923.99  13 
   1  10   3 29398.0 1795.33  14 
   1  10   3 28778.7 2146.00  10 
   1  10   3 29331.3 2197.68   6 
  -1 -10  -3 28205.4 1842.55  11 
  -1 -10  -3 29549.2 2115.14   4 
   1  10   3 34011.6 2114.23  18 
   1  10   4 2107.22 672.450  17 
  -1 -10  -4 2628.24 771.198   7 
   1  10   4 2252.37 627.277  13 
   1  10   4 3968.19 878.936  18 
  -1 -10  -4 3223.66 850.585   4 
  -1 -10  -4 2802.89 710.804  11 
   1  10   4 1862.06 678.493  10 
   1  10   4 1709.87 705.629   6 
   1  10   4 3422.89 638.205  14 
   1  10   4 3147.58 725.001  12 
   1  10   5 16106.5 1750.98  10 
   1  10   5 16077.4 1735.18   6 
   1  10   5 17103.9 1623.94  12 
   1  10   5 16806.5 1578.59  18 
   1  10   5 15728.1 1522.27  17 
  -1 -10  -5 15527.0 1628.46   4 
  -1 -10  -5 16302.5 1499.70  11 
   1  10   5 17665.9 1560.14  13 
  -1 -10  -5 15627.8 1664.00   7 
   1  10   6 14575.5 1500.34  17 
   1  10   6 16900.4 1837.77  10 
   1  10   6 16743.2 1773.12   6 
  -1 -10  -6 15992.7 1687.08   4 
  -1 -10  -6 14570.4 1470.35  11 
   1  10   6 18833.5 1760.76  12 
   1  10   6 18503.5 1624.50  13 
  -1 -10  -6 15251.5 1709.53   7 
  -1 -10  -7-182.002 395.262  20 
  -1 -10  -7-631.654 548.506   4 
  -1 -10  -7-548.791 646.263   7 
  -1 -10  -7 885.766 640.700  11 
   1  10   7-427.135 507.032  17 
   1  10   7 510.953 618.579   6 
   1  10   7 445.196 453.737  12 
   1  10   7 415.842 652.804  10 
  -1 -10  -8 4393.23 949.320   4 
  -1 -10  -8 3478.70 760.296  20 
   1  10   8 4206.68 1071.02  12 
   1  10   8 4309.12 1077.06   6 
  -1 -10  -8 5216.46 978.452  11 
  -1 -10  -9 315.729 491.602  11 
  -1 -10 -10 1085.63 701.227  11 
  -1 -11  16 567.754 612.987   4 
   1  11 -16 56.7673 498.112   3 
  -1 -11  15 2526.82 784.389   4 
   1  11 -15 3042.25 928.039   3 
  -1 -11  15 2835.48 1019.61   8 
  -1 -11  14 1472.85 665.789   4 
  -1 -11  14 674.573 730.562   8 
   1  11 -14 1510.45 629.708   3 
  -1 -11  13 431.121 520.325   4 
   1  11 -13-163.901 532.389   3 
  -1 -11  12-417.602 554.175   4 
   1  11 -12-411.810 456.918   3 
  -1 -11  11 2456.99 675.938   4 
   1  11 -11 1985.11 639.381   3 
  -1 -11  10 11049.6 1363.81   4 
   1  11 -10 11246.2 1021.62  15 
   1  11 -10 11234.7 1254.82   3 
  -1 -11   9 2589.67 726.346   4 
   1  11  -9 1816.74 442.142  15 
   1  11  -9 1928.08 718.802  13 
   1  11  -9 2901.03 698.047   3 
   1  11  -8 12381.8 1409.14  13 
  -1 -11   8 11956.9 1307.49   4 
   1  11  -8 11040.7 1165.60   3 
   1  11  -7 21974.8 1640.70   3 
  -1 -11   7 23549.3 1861.07   4 
   1  11  -7 26497.8 1990.14  13 
   1  11  -7 20976.7 1314.78  10 
  -1 -11   6 3038.15 772.493   4 
   1  11  -6 4567.02 1009.38  17 
   1  11  -6 3140.56 521.500   5 
   1  11  -6 3772.66 847.674  13 
   1  11  -6 3016.35 574.546  10 
   1  11  -6 3465.44 744.039   3 
   1  11  -6 2643.96 814.136   6 
   1  11  -5 5736.50 787.643  10 
   1  11  -5 6190.81 1005.68   6 
  -1 -11   5 5188.39 941.662   4 
   1  11  -5 5838.17 925.118   3 
   1  11  -5 8513.07 1204.30  14 
   1  11  -5 6822.82 691.216   5 
   1  11  -5 6853.11 1192.97  17 
   1  11  -5 7332.88 1060.85  13 
   1  11  -4 6661.97 1121.03   6 
   1  11  -4 7622.24 1076.27  13 
   1  11  -4 5368.71 977.852  14 
  -1 -11   4 5146.84 982.861   4 
   1  11  -4 7358.42 1188.84  17 
   1  11  -4 4780.46 898.059  18 
   1  11  -4 5933.93 598.126   5 
   1  11  -4 6644.77 885.748  10 
   1  11  -3 21772.8 1601.48  10 
   1  11  -3 23066.6 1902.06   6 
   1  11  -3 25167.5 1877.17  18 
   1  11  -3 24411.1 2011.25  17 
   1  11  -3 24217.1 1145.44  12 
   1  11  -3 25458.9 1841.25  13 
   1  11  -3 19998.9 1691.75  14 
  -1 -11   3 19674.6 1738.36   4 
   1  11  -2 1534.18 536.957  10 
   1  11  -2 1074.16 528.427  13 
  -1 -11   2 1026.50 646.432   4 
   1  11  -2 1013.65 546.633  14 
   1  11  -2 1781.44 710.643  17 
   1  11  -2 1638.41 620.047  18 
   1  11  -2 1300.49 343.748  12 
   1  11  -2 1904.99 708.579   6 
  -1 -11   2 1263.89 481.374  11 
   1  11  -1 3502.83 777.314  10 
   1  11  -1 5240.63 976.038  17 
   1  11  -1 8228.27 1094.20  18 
   1  11  -1 5312.38 990.516   6 
  -1 -11   1 5353.33 993.478   4 
   1  11  -1 7168.34 1001.83  13 
   1  11  -1 5783.19 699.310  12 
  -1 -11   1 4542.92 754.200  11 
   1  11  -1 4886.77 854.257  14 
   1  11   0 9229.10 1270.84   6 
   1  11   0 9193.43 1142.13  13 
   1  11   0 8580.25 1230.09  17 
  -1 -11   0 7425.31 1130.68   4 
   1  11   0 9906.06 1169.58  18 
   1  11   0 9211.85 953.356  12 
   1  11   0 5803.02 976.633  10 
   1  11   0 10065.2 1153.71  14 
  -1 -11   0 7654.44 992.472  11 
   1  11   1 483.805 392.826  12 
   1  11   1-33.4634 588.771  17 
   1  11   1 674.612 492.617  10 
   1  11   1 2208.87 686.277  18 
   1  11   1 1423.56 597.087  13 
   1  11   1 667.143 554.215   6 
  -1 -11  -1 404.073 378.534  11 
  -1 -11  -1 1237.26 647.301   4 
   1  11   1 679.754 447.130  14 
   1  11   2 1413.35 627.575  18 
   1  11   2 630.159 333.399  14 
   1  11   2-185.124 596.224  10 
  -1 -11  -2 455.106 388.812  11 
   1  11   2 1395.02 648.723  17 
  -1 -11  -2 205.260 474.056   4 
   1  11   2 336.173 431.682  12 
   1  11   2 169.057 447.215  13 
   1  11   2 829.108 433.688   6 
   1  11   3 900.217 621.976   6 
   1  11   3 1189.56 524.204  13 
   1  11   3 459.645 391.299  14 
   1  11   3 899.614 522.634  17 
  -1 -11  -3 1807.55 798.664   4 
   1  11   3 235.402 558.623  10 
   1  11   3 782.776 558.067  18 
  -1 -11  -3 995.802 565.975   7 
  -1 -11  -3 1742.41 587.043  11 
   1  11   3 1490.93 573.617  12 
   1  11   4 11052.7 1447.90  10 
   1  11   4 10609.0 1339.43  17 
  -1 -11  -4 12862.8 1536.73   4 
   1  11   4 10585.4 1264.68  13 
   1  11   4 13910.0 1500.30  18 
   1  11   4 13767.6 1638.85   6 
   1  11   4 14691.8 1477.00  12 
  -1 -11  -4 12260.6 1497.01   7 
  -1 -11  -4 11978.4 1313.91  11 
   1  11   5 8940.08 1423.39  10 
   1  11   5 9690.90 1266.28  18 
   1  11   5 10313.4 1306.27  12 
   1  11   5 9481.11 1285.72  17 
  -1 -11  -5 10031.5 1433.27   7 
   1  11   5 11390.0 1547.31   6 
   1  11   5 10158.7 1241.05  13 
  -1 -11  -5 7676.66 1131.80  11 
  -1 -11  -5 11320.5 1443.92   4 
   1  11   6 734.221 532.802  12 
  -1 -11  -6-342.016 684.315   4 
  -1 -11  -6 1099.62 715.489   7 
   1  11   6-355.577 513.257  17 
   1  11   6 95.4546 483.178   6 
   1  11   6 582.898 508.922  13 
  -1 -11  -6 801.057 559.884  11 
   1  11   6 405.576 673.581  10 
  -1 -11  -7 229.943 395.904  20 
   1  11   7 1718.16 714.142  12 
  -1 -11  -7 520.488 540.155   4 
  -1 -11  -7-33.5117 434.777  11 
   1  12 -16 4079.00 966.006   3 
  -1 -12  16 3419.25 939.653   4 
  -1 -12  15 2707.46 845.156   4 
   1  12 -15 1830.94 742.414   3 
   1  12 -14 983.481 622.556   3 
  -1 -12  14 123.028 534.095   4 
  -1 -12  14 1849.31 913.022   8 
  -1 -12  13 2959.29 852.076   4 
  -1 -12  13 4713.80 1170.74   8 
   1  12 -13 3960.73 856.475   3 
   1  12 -12-350.164 537.782   3 
  -1 -12  12 1526.61 772.830   4 
  -1 -12  11 1512.76 684.178   4 
   1  12 -11 1633.98 571.405   3 
  -1 -12  10 2034.15 839.716   4 
   1  12 -10 1877.87 700.676   3 
   1  12 -10 2195.60 760.894  13 
  -1 -12   9 1974.70 772.973   4 
   1  12  -9 2042.46 768.153  13 
   1  12  -9 1785.18 656.317   3 
  -1 -12   8 5791.37 1014.23   4 
   1  12  -8 6978.75 1206.74  17 
   1  12  -8 5302.87 895.945   3 
   1  12  -8 6420.91 1095.71  13 
   1  12  -7 2664.58 939.502  17 
   1  12  -7 1238.55 568.530  13 
   1  12  -7 2319.86 661.904   3 
   1  12  -7 2436.67 797.473   6 
  -1 -12   7 1149.34 641.316   4 
   1  12  -6 5.14983 328.129  10 
   1  12  -6 239.442 480.179   6 
  -1 -12   6-35.0618 600.841   4 
   1  12  -6 157.743 621.258  17 
   1  12  -6-221.462 414.678  13 
   1  12  -6 492.736 475.479   3 
   1  12  -6 309.954 545.918  14 
   1  12  -5 289.066 726.821  17 
   1  12  -5 37.8052 398.827  10 
   1  12  -5 640.489 492.321   6 
   1  12  -5-392.185 401.643  13 
  -1 -12   5-396.759 622.846   4 
   1  12  -5 72.9791 494.874  14 
   1  12  -5 69.1990 561.385  18 
   1  12  -4-720.341 604.891  14 
   1  12  -4-83.6629 475.839  18 
  -1 -12   4-765.158 777.199   4 
   1  12  -4 111.274 434.090   6 
   1  12  -4-304.865 470.572  10 
   1  12  -4-287.275 456.144  13 
   1  12  -4 448.926 715.951  17 
   1  12  -3 10654.8 1472.41  17 
   1  12  -3 11782.3 1258.41  10 
   1  12  -3 13118.9 1466.89  14 
  -1 -12   3 11755.4 1413.35   4 
   1  12  -3 13371.8 1421.50  13 
   1  12  -3 12852.8 1531.84   6 
   1  12  -3 11667.8 1371.49  18 
   1  12  -2 2083.46 735.939  18 
   1  12  -2 1674.29 598.871  13 
  -1 -12   2 2349.94 780.419   4 
   1  12  -2 2017.71 636.531  14 
   1  12  -2 1397.48 587.226   6 
   1  12  -2 1296.68 549.953  10 
   1  12  -2 1540.42 702.361  17 
  -1 -12   1 6.03464 377.284  11 
   1  12  -1 662.434 597.777  17 
  -1 -12   1 147.855 582.681   4 
   1  12  -1-470.025 527.182  18 
   1  12  -1 287.176 405.211  14 
   1  12  -1-344.904 431.419  13 
   1  12  -1-380.231 640.083  10 
   1  12  -1 211.540 515.883   6 
   1  12   0 2395.08 551.419  12 
   1  12   0 1751.96 749.452   6 
   1  12   0 1559.06 579.762  10 
   1  12   0 1952.28 606.609  14 
   1  12   0 2071.26 651.249  13 
  -1 -12   0 2996.89 861.513   4 
   1  12   0 2207.55 696.086  18 
  -1 -12   0 2235.63 554.936  11 
   1  12   0 795.758 679.854  17 
   1  12   1-373.108 643.786  10 
   1  12   1-327.878 624.941  17 
   1  12   1-381.070 542.801  13 
   1  12   1-286.571 499.160  14 
  -1 -12  -1-63.8542 569.333   4 
   1  12   1-267.016 463.038  18 
  -1 -12  -1 910.322 551.388  11 
   1  12   1 567.010 627.263   6 
   1  12   1-18.2601 355.315  12 
   1  12   2 1217.59 603.705  10 
   1  12   2 959.475 475.911  14 
  -1 -12  -2 1272.51 707.023   7 
   1  12   2 1943.40 605.662  12 
   1  12   2 618.682 460.294  13 
  -1 -12  -2 1137.41 512.214  11 
   1  12   2 575.669 681.886   6 
  -1 -12  -2 258.321 653.531   4 
   1  12   2 868.939 537.385  17 
   1  12   2 342.796 545.258  18 
  -1 -12  -3 634.337 740.381   7 
   1  12   3 615.910 468.834  17 
   1  12   3 552.191 597.617  12 
   1  12   3-144.879 563.444  18 
  -1 -12  -3-185.760 434.735  11 
  -1 -12  -3 1125.55 659.224   4 
   1  12   3-175.734 493.314  13 
   1  12   3-131.487 736.882  10 
   1  12   3 1373.01 747.584   6 
  -1 -12  -4-367.158 535.526   7 
   1  12   4-272.793 474.794  17 
   1  12   4-60.8914 641.772  10 
   1  12   4-85.0633 497.569   6 
  -1 -12  -4-372.525 616.097   4 
   1  12   4-249.284 430.677  13 
   1  12   4 52.3520 451.636  12 
   1  12   4-1025.78 729.652  18 
  -1 -12  -4-477.756 409.672  11 
   1  12   5-726.193 574.817  18 
   1  12   5 477.040 458.684  12 
   1  12   5 306.020 405.169  13 
   1  12   5-324.870 498.049  17 
  -1 -12  -5 1262.67 759.282   4 
   1  12   6 226.792 601.268  12 
  -1 -13  14 12716.0 1747.79   8 
   1  13 -14 9639.92 1354.22   3 
  -1 -13  13 6090.46 1132.46   4 
  -1 -13  13 7881.71 1368.93   8 
   1  13 -13 5531.77 1031.92   3 
   1  13 -12 7070.87 1132.78   3 
   1  13 -12 8973.99 1469.14  17 
  -1 -13  12 5715.61 1112.63   4 
  -1 -13  12 6244.14 1196.75   8 
  -1 -13  11 5449.50 1125.93   4 
   1  13 -11 4989.84 946.784   3 
   1  13 -11 6701.11 1228.07  13 
   1  13 -11 7629.19 1388.39  17 
   1  13 -10 6338.13 1215.56  13 
  -1 -13  10 6649.82 1196.61   4 
   1  13 -10 7724.87 1326.16  17 
   1  13 -10 3405.52 838.978   3 
   1  13  -9 20832.1 2133.30  17 
   1  13  -9 26208.3 2213.98  13 
  -1 -13   9 27348.2 2239.95   4 
   1  13  -9 27798.5 2295.20   6 
   1  13  -9 22854.1 1915.76   3 
   1  13  -8 470.745 528.217  13 
   1  13  -8 324.502 718.325   6 
   1  13  -8-522.090 598.740   3 
   1  13  -8 120.394 722.460  17 
  -1 -13   8 732.294 618.116   4 
   1  13  -7 16628.5 1834.59  14 
   1  13  -7 13110.2 1585.68  13 
   1  13  -7 15252.2 1527.04   3 
   1  13  -7 15621.9 1846.79  17 
   1  13  -7 15929.2 1766.05   6 
  -1 -13   7 11875.9 1539.53   4 
   1  13  -6-111.647 570.604  13 
   1  13  -6 366.428 519.777   6 
   1  13  -6 965.921 802.584  17 
   1  13  -6 1467.78 828.887  18 
  -1 -13   6-354.621 588.230   4 
   1  13  -6-70.3017 603.235  14 
   1  13  -5 7313.41 1004.96  10 
  -1 -13   5 6105.98 1113.36   4 
   1  13  -5 7370.96 1286.34  17 
   1  13  -5 5554.40 986.803  13 
   1  13  -5 7698.63 1209.38  18 
   1  13  -5 7009.71 1210.36   6 
   1  13  -5 5838.66 1104.90  14 
   1  13  -4 4878.29 981.253  13 
   1  13  -4 6136.26 1169.93   6 
   1  13  -4 4517.12 806.744  10 
   1  13  -4 5255.30 981.340  14 
   1  13  -4 5992.12 1217.86  17 
   1  13  -4 5770.26 1077.53  18 
  -1 -13   4 6708.89 1202.23   4 
   1  13  -3-563.017 759.099   6 
   1  13  -3-10.5729 429.582  10 
  -1 -13   3-27.7919 590.733   4 
   1  13  -3-623.875 539.193  13 
   1  13  -3-1.22920 447.849  14 
   1  13  -3 317.145 637.423  17 
   1  13  -3 132.634 458.510  18 
  -1 -13   2 1785.49 778.647   4 
   1  13  -2 236.791 629.955  17 
   1  13  -2 2627.76 825.836  14 
   1  13  -2 2051.46 589.195  10 
   1  13  -2 1714.91 619.168  13 
   1  13  -2 863.400 522.426  18 
   1  13  -2 2251.86 728.565   6 
   1  13  -1 705.095 510.170  14 
   1  13  -1 408.780 672.517  17 
   1  13  -1 153.203 425.787  13 
  -1 -13   1 376.455 414.653  11 
   1  13  -1 56.1598 594.020   6 
   1  13  -1 545.420 488.599  10 
   1  13  -1 856.810 598.318  18 
  -1 -13   1 76.3050 539.744   4 
   1  13   0 578.715 548.141  10 
   1  13   0 1973.73 628.714  14 
  -1 -13   0 845.504 665.899   4 
   1  13   0 306.000 505.122  17 
   1  13   0 363.270 487.181  18 
   1  13   0 689.903 674.576   6 
  -1 -13   0 1027.80 539.327  11 
   1  13   0 976.468 559.581  13 
   1  13   1-1060.42 795.910  17 
   1  13   1-104.773 491.593  18 
  -1 -13  -1-315.554 615.220   4 
   1  13   1-54.6465 358.681  14 
   1  13   1 764.063 688.166   6 
   1  13   1-257.241 511.040  13 
   1  13   1-735.084 723.396  10 
   1  13   2 1540.96 717.864  10 
   1  13   2 1654.24 718.521  18 
  -1 -13  -2 1910.41 718.556   7 
   1  13   2 1140.26 738.439  17 
  -1 -13  -2 3966.23 1036.01   4 
   1  13   2 1738.21 638.525  13 
   1  13   3 1231.41 721.057  18 
   1  13   3 1281.49 708.559  17 
   1  13   3 1617.48 554.535  13 
   1  13   4 676.635 577.087  18 
   1  13   4 1892.43 721.129  17 
   1  13   5 299.436 453.961  18 
   1  13   5 888.426 649.278  17 
  -1 -14  13 2751.41 1011.44   8 
   1  14 -12 64.6463 581.423   3 
  -1 -14  12 4926.60 1085.59   8 
   1  14 -11 2541.87 713.542   3 
  -1 -14  11 4142.72 1016.20   8 
   1  14 -10 11036.8 1599.76   6 
   1  14 -10 11848.2 1408.04   3 
   1  14  -9-379.739 547.416  13 
  -1 -14   9 1308.80 744.159   4 
   1  14  -9 1674.81 744.660   6 
   1  14  -9-66.1449 605.321   3 
   1  14  -8 13253.3 1701.41  14 
   1  14  -8 12239.9 1617.03  18 
  -1 -14   8 13655.5 1700.56   4 
   1  14  -8 13442.1 1655.64  13 
   1  14  -8 14253.6 1757.89   6 
   1  14  -8 13574.9 1480.08   3 
   1  14  -7 3829.89 1042.44  14 
  -1 -14   7 3898.45 1020.07   4 
   1  14  -7 2657.58 857.789  13 
   1  14  -7 3350.81 998.251   6 
   1  14  -7 3047.66 939.011  18 
   1  14  -7 3164.76 1065.57  17 
   1  14  -6 674.899 485.641  14 
   1  14  -6-494.697 683.213   6 
   1  14  -6-108.601 628.115  17 
  -1 -14   6 212.773 566.406   4 
   1  14  -6-429.550 584.325  13 
   1  14  -6 1228.81 611.404  18 
  -1 -14   5 893.196 737.385   4 
   1  14  -5 343.278 577.747  17 
   1  14  -5-199.924 520.523   6 
   1  14  -5 287.127 579.756  18 
   1  14  -5 149.640 423.191  14 
   1  14  -5-360.463 595.257  13 
   1  14  -4 1800.97 663.964  10 
   1  14  -4 463.787 644.532  17 
   1  14  -4 1255.49 697.646  14 
   1  14  -4 63.7318 632.030   6 
   1  14  -4 1323.96 653.667  13 
   1  14  -4 1476.35 686.579  18 
  -1 -14   4-168.636 617.714   4 
   1  14  -3 1984.20 740.241  13 
  -1 -14   3 2817.27 955.566   4 
   1  14  -3 2879.03 811.583  10 
   1  14  -3 3403.58 886.602  18 
   1  14  -3 3415.97 866.340  14 
   1  14  -3 2661.23 962.712   6 
   1  14  -3 3053.20 978.846  17 
   1  14  -2 1798.43 683.542  13 
   1  14  -2 2444.20 833.827  18 
   1  14  -2 3333.45 864.855  14 
   1  14  -2 3072.45 991.362  17 
   1  14  -2 3043.07 823.465  10 
   1  14  -1 6737.79 1113.40  14 
   1  14  -1 8518.99 1301.55  18 
   1  14  -1 5399.47 1054.77  10 
   1  14  -1 6335.00 1093.66  13 
   1  14  -1 7668.68 1331.56  17 
   1  14   0 1465.45 638.564  14 
   1  14   0-526.166 605.660  17 
   1  14   0-139.187 551.768  10 
   1  14   0 114.929 486.259  13 
   1  14   0-719.634 566.369  18 
   1  14   1 1662.69 619.842  10 
   1  14   1 2877.09 784.506  13 
   1  14   2 1012.84 715.401  18 
   1  15 -10 1766.65 705.645   3 
   1  15  -9 2458.61 806.530   3 
   1  15  -5 70.4164 509.612  13 
   1  15  -5-68.0638 519.470  14 
   1  15  -4 763.340 582.970  14 
   1  15  -4 1323.89 649.239  13 
   1  15  -3 4099.65 971.770  14 
   1  15  -3 4957.48 1100.19  13 
   1  15  -2 886.766 596.352  10 
   1  15  -2 996.574 629.835  14 
   1  15  -2 1471.42 694.988  13 
   1  15  -1 5960.54 1121.52  10 
   1  15  -1 6549.33 1185.99  13 
   1  15   0 3128.38 880.319  13 
   2 -16   1 7457.32 1280.65   7 
  -2  16  -2 467.601 607.672  10 
  -2  16  -3 658.623 501.870  14 
  -2  16  -3 197.781 540.678  10 
  -2  16  -4 867.151 626.986  10 
  -2  16  -4 232.772 413.612  13 
   2 -16   4-205.801 409.170  19 
  -2  16  -4-137.553 503.023  14 
  -2  16  -5 12.4448 452.644  13 
   2 -16   5-201.286 471.941  19 
   2 -16   6-4.23985 515.569  19 
  -2  16  -6-572.172 606.727  13 
  -2  16  -7 1258.80 606.752  13 
   2 -16   7-37.1013 554.300  19 
  -2  16  -8 617.325 626.329  13 
  -2  16  -9 1225.01 683.863  13 
  -2  15   3 703.013 602.549  17 
  -2  15   2 151.781 516.062  17 
  -2  15   1 867.723 596.205  17 
   2 -15  -1 1143.88 733.684   7 
  -2  15   0 4319.65 941.054  10 
   2 -15   0 4292.67 924.448   7 
  -2  15   0 3487.08 914.315  17 
  -2  15  -1 2701.00 948.747   6 
  -2  15  -1 997.976 683.346  18 
  -2  15  -1 2200.86 699.621  14 
  -2  15  -1 1332.52 828.602  17 
  -2  15  -1 2760.46 939.527  10 
  -2  15  -2 6224.16 1128.15  10 
  -2  15  -2 5366.02 1038.58  14 
  -2  15  -2 5415.80 1076.90  18 
  -2  15  -2 7115.00 1391.79  17 
  -2  15  -2 5933.92 937.157  13 
   2 -15   2 7295.97 1302.22   4 
  -2  15  -2 7329.93 1345.67   6 
  -2  15  -3 8773.64 1161.10  13 
   2 -15   3 6648.76 1044.88  19 
   2 -15   3 8001.66 1307.15   4 
  -2  15  -3 8372.64 1306.05  10 
  -2  15  -3 8088.74 1409.90   6 
  -2  15  -3 7526.60 1293.12  18 
  -2  15  -3 7570.66 1198.36  14 
   2 -15   4-802.812 613.542   4 
  -2  15  -4 1146.77 785.700   6 
  -2  15  -4-199.263 458.000  13 
  -2  15  -4 238.211 503.256  18 
   2 -15   4-197.391 475.361  19 
   2 -15   5 12353.8 1496.68  19 
  -2  15  -5 13591.7 1473.91  13 
  -2  15  -5 12254.9 1620.11   6 
   2 -15   5 11626.5 1528.22   4 
  -2  15  -5 11609.9 1511.55  18 
  -2  15  -6-58.2788 478.177  13 
  -2  15  -6 1131.85 656.361   6 
   2 -15   6 1476.76 744.345   4 
   2 -15   6 1664.88 775.199  19 
  -2  15  -6 399.700 618.657   3 
  -2  15  -6 773.160 586.456  18 
   2 -15   7 8697.96 1335.34   4 
  -2  15  -7 8673.44 1258.49  13 
  -2  15  -7 7858.53 1267.91   3 
  -2  15  -7 8716.49 1358.82  18 
   2 -15   7 8850.19 1397.82  19 
  -2  15  -8 14797.6 1652.14  13 
   2 -15   8 16966.4 1880.88  19 
  -2  15  -8 18168.6 1849.16   3 
   2 -15   8 18144.3 1881.04   4 
  -2  15  -8 15013.6 1788.71  18 
   2 -15   9 163.488 575.094   4 
   2 -15   9-136.995 555.854  19 
  -2  15  -9 835.259 769.586   3 
  -2  15  -9 1177.82 710.467  13 
   2 -15  10 1004.32 619.512   4 
  -2  15 -10 2411.82 870.952  13 
   2 -15  11-701.544 591.683   4 
   2 -15  11-634.855 434.360   8 
  -2  15 -11-246.194 525.558   5 
  -2  15 -11 78.6020 558.382   3 
   2 -15  12 1193.05 594.671   8 
   2 -15  12 1007.68 504.224   4 
   2 -15  13 6583.70 1209.72   8 
   2 -15  13 6986.24 1188.41   4 
  -2  14   5 998.286 633.923  12 
  -2  14   4 1636.98 630.515  17 
   2 -14  -4 4025.17 949.906   7 
  -2  14   4 4891.01 1016.74  12 
  -2  14   3 1055.01 707.292   6 
  -2  14   3 150.860 590.991  18 
   2 -14  -3 1863.05 811.638   7 
  -2  14   3 590.186 550.225  17 
  -2  14   3-417.304 460.802  12 
   2 -14  -2 525.489 598.218   7 
  -2  14   2-510.921 593.111   6 
  -2  14   2 572.866 658.481  18 
  -2  14   2-576.636 703.634  17 
   2 -14  -2-345.522 566.057   4 
  -2  14   2 875.921 776.256  10 
  -2  14   2 57.8465 517.274  12 
  -2  14   1 687.272 651.887   6 
   2 -14  -1 558.982 477.115   7 
  -2  14   1-429.783 556.561  17 
  -2  14   1 690.615 451.344  12 
   2 -14  -1 949.241 721.215   4 
  -2  14   1-1294.04 813.626  18 
  -2  14   1 811.071 692.941  10 
  -2  14   0 2167.13 805.407  10 
  -2  14   0 3357.81 732.983  12 
   2 -14   0 2545.43 824.467   7 
  -2  14   0 2502.17 621.780  13 
   2 -14   0 852.282 542.085   4 
  -2  14   0 2029.41 644.143  14 
  -2  14   0 3766.76 1031.87  17 
  -2  14   0 1937.68 752.765   6 
  -2  14   0 929.174 559.211  18 
   2 -14   1 18898.1 1542.18  19 
   2 -14   1 17732.1 1835.24   4 
  -2  14  -1 21659.5 2004.52  18 
  -2  14  -1 18251.7 1555.73  13 
  -2  14  -1 20808.1 1993.83   6 
  -2  14  -1 19629.2 1980.99  17 
  -2  14  -1 19100.5 1669.72  14 
  -2  14  -1 22620.5 2010.79  10 
  -2  14  -2 37373.8 2596.26  18 
   2 -14   2 42551.4 2772.19   4 
  -2  14  -2 40107.8 2451.96  14 
   2 -14   2 38169.6 2294.43  19 
  -2  14  -2 38754.5 2266.90  13 
  -2  14  -2 38727.0 2692.62   6 
  -2  14  -3 5.08262 619.607  18 
   2 -14   3 1073.99 675.357  19 
  -2  14  -3 596.596 480.445  13 
   2 -14   3-93.5899 555.381   4 
  -2  14  -3 1230.07 783.742   6 
   2 -14   4 37159.6 2558.56   4 
  -2  14  -4 36021.4 2594.29   6 
   2 -14   4 35400.5 2325.25  19 
  -2  14  -4 36527.5 2528.65  18 
  -2  14  -4 34768.8 2247.63  13 
  -2  14  -5 632.857 698.354  18 
   2 -14   5 856.854 606.757  19 
  -2  14  -5 745.398 434.435   5 
  -2  14  -5 186.918 487.294  13 
  -2  14  -5 13.0757 605.611   3 
   2 -14   5 220.597 574.530   4 
   2 -14   6 24988.4 2082.36   4 
   2 -14   6 23123.9 1991.10  19 
  -2  14  -6 25008.3 2114.66  18 
  -2  14  -6 24539.3 1943.98  13 
  -2  14  -6 27402.6 2132.72   3 
  -2  14  -6 25153.7 1691.05   5 
   2 -14   7 14242.2 1653.64  19 
   2 -14   7 12839.0 1514.36   4 
  -2  14  -7 13358.0 1469.70  13 
  -2  14  -7 15606.1 1694.93  18 
  -2  14  -7 12167.5 1254.78   5 
  -2  14  -7 15287.6 1634.14   3 
   2 -14   8 18139.8 1790.72   4 
  -2  14  -8 19924.4 1817.70  13 
  -2  14  -8 21288.2 1923.18   3 
  -2  14  -8 20395.3 1628.18   5 
   2 -14   8 20981.1 1624.64   8 
   2 -14   8 17634.8 1854.03  19 
  -2  14  -8 21118.4 1988.41  18 
   2 -14   9 33331.8 2395.05   4 
  -2  14  -9 33760.1 2427.04   3 
   2 -14   9 33069.4 2583.83  19 
   2 -14   9 32976.9 2152.61   8 
  -2  14  -9 35071.4 2184.49   5 
   2 -14  10 2340.67 935.027  19 
   2 -14  10 1483.18 644.687   8 
  -2  14 -10 2852.02 862.677   3 
   2 -14  10 1950.17 753.663   4 
   2 -14  11 527.527 505.310   4 
   2 -14  11 699.795 533.949   8 
   2 -14  11 1486.55 662.665  19 
  -2  14 -11 1923.10 671.109   3 
   2 -14  12 119.532 503.947   4 
   2 -14  12-566.757 699.125   8 
  -2  14 -12 1524.21 736.147   3 
  -2  14 -13 3367.98 876.360   3 
   2 -14  13 3267.64 873.282   9 
   2 -14  13 3245.93 941.895   8 
   2 -14  13 2733.50 793.263   4 
   2 -14  14 4540.73 1036.31   8 
  -2  13   6 1615.50 706.330   6 
   2 -13  -6 1503.61 633.335  20 
  -2  13   6 2516.94 847.300  12 
  -2  13   5 5494.47 1143.75   6 
   2 -13  -5 5556.50 1126.01   4 
   2 -13  -5 5870.14 1118.54  20 
  -2  13   5 8611.55 1307.19  12 
   2 -13  -5 5692.09 1155.21   7 
  -2  13   5 6057.07 1017.78  17 
  -2  13   5 7303.32 1230.26  18 
  -2  13   4 3852.10 1015.82  10 
   2 -13  -4 2780.83 923.630   4 
   2 -13  -4 3212.49 924.973   7 
  -2  13   4 4138.67 977.246   6 
  -2  13   4 2796.32 752.783  17 
  -2  13   4 3245.29 862.080  12 
  -2  13   4 4540.55 962.231  18 
   2 -13  -3-185.298 527.599   7 
   2 -13  -3-574.246 618.041   4 
  -2  13   3 144.993 493.356  17 
  -2  13   3 141.079 661.570  10 
  -2  13   3-106.159 539.584   6 
  -2  13   3-505.802 641.903  18 
  -2  13   3-540.507 502.011  12 
   2 -13  -2 5481.35 1009.98   7 
  -2  13   2 5151.06 998.041  17 
  -2  13   2 4824.37 775.984  13 
  -2  13   2 5048.86 927.820  12 
  -2  13   2 2579.99 857.621   6 
  -2  13   2 3040.89 807.145  18 
   2 -13  -2 4197.27 960.907   4 
  -2  13   2 3838.05 972.443  10 
  -2  13   1-430.344 425.021  14 
  -2  13   1 398.120 556.601  17 
  -2  13   1-4.84782 474.975  18 
   2 -13  -1-99.8816 516.129   7 
  -2  13   1 545.885 403.783  13 
  -2  13   1 284.903 485.602  10 
   2 -13  -1 175.475 574.090   4 
  -2  13   1 221.732 456.296  12 
  -2  13   1 828.971 741.852   6 
  -2  13   0 16883.7 1247.79   5 
  -2  13   0 14128.1 1541.24  18 
  -2  13   0 16217.3 1410.61  14 
  -2  13   0 17210.9 1742.95  17 
  -2  13   0 17369.5 1723.55  10 
  -2  13   0 15930.4 1405.78  12 
  -2  13   0 13733.6 1567.17   6 
  -2  13   0 15943.2 1359.86  13 
   2 -13   0 14135.0 1227.80  19 
   2 -13   0 18742.6 1829.29   4 
   2 -13   1 24663.2 2023.41   4 
  -2  13  -1 22323.7 1707.86  14 
  -2  13  -1 21016.8 1570.39  13 
  -2  13  -1 21415.5 1917.81   6 
  -2  13  -1 23019.9 1451.60   5 
  -2  13  -1 22284.8 1600.84  12 
   2 -13   1 21976.4 1594.14  19 
  -2  13  -1 23588.3 1975.07  18 
  -2  13  -2 4129.49 965.500   6 
  -2  13  -2 3595.24 714.259  13 
  -2  13  -2 3591.32 618.634   5 
  -2  13  -2 3164.37 885.471  18 
   2 -13   2 4301.00 807.850  19 
   2 -13   2 3075.28 755.766   4 
  -2  13  -2 4603.49 773.198  12 
  -2  13  -3 55571.0 2364.32   5 
  -2  13  -3 57767.4 3067.60  18 
  -2  13  -3 59900.1 3194.25   6 
  -2  13  -3 53701.6 2644.26  13 
   2 -13   3 61936.8 2902.38  19 
   2 -13   3 61207.5 3149.32   4 
  -2  13  -4 428.729 369.613   5 
   2 -13   4-19.1877 478.408  19 
  -2  13  -4-163.493 458.020  18 
   2 -13   4-128.196 428.902   4 
  -2  13  -4 58.8840 382.392  13 
  -2  13  -4-449.451 544.119   3 
   2 -13   5 27851.9 2098.18  19 
   2 -13   5 24260.3 1969.63   4 
  -2  13  -5 30630.0 2213.00  18 
   2 -13   5 28252.0 1535.54   8 
  -2  13  -5 28566.0 2076.31   3 
  -2  13  -5 27767.0 1935.11  13 
  -2  13  -5 25536.3 1649.12   5 
  -2  13  -6 1256.81 608.430  18 
  -2  13  -6 3251.32 766.031  13 
   2 -13   6 3525.55 935.245   4 
   2 -13   6 2892.58 592.689   8 
   2 -13   6 3138.58 910.251  19 
  -2  13  -6 2432.76 774.176   3 
  -2  13  -6 3305.97 718.749   5 
   2 -13   7 32407.8 2237.06   4 
  -2  13  -7 25279.8 2100.12  18 
  -2  13  -7 31369.4 1905.49   5 
  -2  13  -7 28931.9 2112.24   3 
  -2  13  -7 28652.9 2046.53  13 
   2 -13   7 27633.3 1763.81   8 
   2 -13   7 31160.8 2296.39  19 
  -2  13  -8 25991.7 2016.41   3 
   2 -13   8 27012.7 2187.82  19 
  -2  13  -8 23308.9 1714.52   5 
   2 -13   8 25942.9 2010.30   4 
   2 -13   8 23523.2 1705.76   8 
  -2  13  -9 601.979 577.476   3 
   2 -13   9 2620.93 682.059   8 
   2 -13   9 2304.68 876.357  19 
   2 -13   9 1723.06 686.642   4 
   2 -13  10 379.861 528.999  19 
  -2  13 -10-93.6716 550.462   3 
   2 -13  10 1070.33 577.797   8 
   2 -13  10 95.4101 439.785   4 
   2 -13  11 713.735 522.118   4 
  -2  13 -11-258.919 600.454   3 
   2 -13  11 1039.67 591.974   8 
   2 -13  11 379.036 534.057  19 
   2 -13  12 5262.66 1093.80  19 
   2 -13  12 6130.82 1090.96   8 
   2 -13  12 7740.17 1133.27   4 
  -2  13 -12 5677.82 1087.24   3 
   2 -13  13 9023.90 1379.69   8 
  -2  13 -13 7536.90 1248.76   3 
   2 -13  13 5953.62 1059.22   9 
   2 -13  13 5680.51 977.532   4 
  -2  13 -14 339.551 509.930   3 
   2 -13  14 457.507 641.290   8 
   2 -13  14-378.449 488.223   9 
   2 -12  -9-320.145 470.826  20 
  -2  12   8-263.896 667.734   6 
   2 -12  -8 1181.10 612.563  20 
   2 -12  -7 915.317 648.528   7 
   2 -12  -7 766.654 636.561  20 
  -2  12   7 854.579 604.885   6 
  -2  12   7 777.991 714.853  12 
  -2  12   6 6234.51 1251.43  10 
   2 -12  -6 8382.51 1287.72   7 
  -2  12   6 9730.48 1363.22  12 
   2 -12  -6 9804.87 1357.34  20 
  -2  12   6 10004.0 1365.12   6 
   2 -12  -6 10195.3 1438.04   4 
   2 -12  -5 1759.10 679.919  20 
  -2  12   5 3827.31 962.184  18 
   2 -12  -5 2486.20 889.229   4 
  -2  12   5 1927.67 755.038   6 
  -2  12   5 1243.33 504.896  17 
   2 -12  -5 1735.03 629.434   7 
  -2  12   5 3216.04 922.790  12 
  -2  12   5 1462.22 713.042  10 
  -2  12   4 5768.42 985.953  17 
  -2  12   4 5248.28 983.178  12 
  -2  12   4 5426.94 1050.60   6 
   2 -12  -4 5068.33 1010.69   7 
  -2  12   4 4867.43 1116.24  10 
   2 -12  -4 4317.26 967.826   4 
  -2  12   4 5984.83 1100.45  18 
  -2  12   3 34191.2 1855.57   5 
  -2  12   3 28028.3 2039.06  17 
  -2  12   3 35985.4 2406.50  18 
   2 -12  -3 31294.7 2213.21   7 
  -2  12   3 35438.7 2280.15  12 
  -2  12   3 34473.8 2391.61   6 
  -2  12   3 36022.5 1933.85  13 
  -2  12   3 37560.0 2592.84  10 
   2 -12  -3 33454.1 2417.91   4 
   2 -12  -2 1385.86 635.672   7 
   2 -12  -2 1964.50 804.523   4 
  -2  12   2 860.191 621.699  17 
  -2  12   2 1224.30 795.520  10 
  -2  12   2-63.9855 498.365   6 
  -2  12   2 389.980 343.547   5 
  -2  12   2 1338.37 489.038  14 
  -2  12   2 1536.95 624.809  12 
  -2  12   2 732.468 392.932  13 
  -2  12   2 1014.94 612.987  18 
  -2  12   1 32323.0 2284.65  10 
   2 -12  -1 31025.7 2229.69   4 
  -2  12   1 29259.8 1942.62  12 
   2 -12  -1 29106.5 2012.35   7 
  -2  12   1 30465.6 2184.04   6 
  -2  12   1 28140.8 2078.55  17 
   2 -12  -1 29199.9 1510.86  11 
  -2  12   1 29618.1 1769.81  14 
  -2  12   1 28410.9 1615.93   5 
  -2  12   1 26997.0 1668.34  13 
  -2  12   1 28695.4 2086.06  18 
   2 -12  -1 29550.2 1628.42  19 
   2 -12   0 4233.99 723.309  19 
  -2  12   0 3474.12 730.631  14 
  -2  12   0 3319.41 874.728   6 
   2 -12   0 1912.26 744.431   4 
  -2  12   0 2213.65 499.999   5 
  -2  12   0 4489.29 808.023  12 
  -2  12   0 2638.67 551.876  13 
  -2  12   0 3245.94 830.928  18 
   2 -12   0 3283.70 535.628  11 
  -2  12  -1 46172.3 2626.96  18 
  -2  12  -1 44525.2 2180.92  13 
  -2  12  -1 43252.4 1980.97   5 
   2 -12   1 47030.2 2704.77   4 
  -2  12  -1 43206.0 2585.14   6 
   2 -12   1 46583.5 2267.24  19 
  -2  12  -2 56353.9 2871.41  18 
   2 -12   2 56170.5 2885.10   4 
   2 -12   2 51292.0 2470.59  19 
  -2  12  -2 53474.6 2449.39  13 
  -2  12  -2 53007.6 2214.31   5 
  -2  12  -2 52841.4 2851.90   6 
  -2  12  -3 209.320 501.950  18 
   2 -12   3-277.245 534.204   4 
  -2  12  -3-82.3974 495.218   3 
   2 -12   3 1363.34 640.309  19 
   2 -12   3-197.256 253.018   8 
  -2  12  -3-324.351 417.096   5 
  -2  12  -3-170.242 367.172  13 
  -2  12  -4 26537.1 1909.60   3 
   2 -12   4 21907.3 1254.63   8 
   2 -12   4 26312.1 1923.10   4 
  -2  12  -4 28358.0 1617.41   5 
  -2  12  -4 23842.5 1877.35  18 
   2 -12   4 25428.9 1869.08  19 
  -2  12  -4 25082.8 1717.39  13 
   2 -12   5 268.756 464.295  19 
  -2  12  -5-134.132 377.737   5 
   2 -12   5 124.189 311.981   8 
  -2  12  -5-377.519 561.006   3 
   2 -12   5 26.5721 479.807   4 
  -2  12  -5-422.129 579.075  18 
  -2  12  -5-486.895 514.148  13 
  -2  12  -6 33699.4 1862.80   5 
   2 -12   6 35516.1 1835.23   8 
   2 -12   6 31264.4 2151.26  19 
  -2  12  -6 33716.3 2095.77  13 
  -2  12  -6 36427.1 2258.47   3 
   2 -12   6 35367.5 2206.76   4 
  -2  12  -6 30467.2 2140.49  18 
   2 -12   7 19772.3 1764.41  19 
  -2  12  -7 17384.9 1389.37   5 
   2 -12   7 18847.1 1627.23   4 
  -2  12  -7 14868.0 1484.48   3 
   2 -12   7 17866.4 1401.38   8 
   2 -12   8-295.775 559.696   8 
  -2  12  -8 605.943 553.306   3 
   2 -12   8 721.393 688.221  19 
   2 -12   8 163.699 471.165   4 
   2 -12   9 564.389 632.911  19 
  -2  12  -9-949.583 740.183   3 
   2 -12   9 371.280 481.327   8 
   2 -12   9 224.405 431.935   4 
   2 -12  10 12796.0 1384.17   8 
   2 -12  10 13917.9 1644.57  19 
   2 -12  10 13562.9 1389.27   4 
  -2  12 -10 14142.3 1487.49   3 
  -2  12 -11 1883.09 710.439   3 
   2 -12  11 1316.52 601.829   8 
   2 -12  11 1272.13 567.823   4 
   2 -12  11 2460.06 898.978  19 
   2 -12  12 6796.35 1023.54   4 
   2 -12  12 7073.19 1259.66  19 
   2 -12  12 7005.29 1070.17   9 
  -2  12 -12 8328.10 1239.41   3 
   2 -12  12 6654.63 1127.97   8 
   2 -12  13 1181.58 822.689  19 
   2 -12  13 158.895 592.209   8 
  -2  12 -13 345.872 526.742   3 
   2 -12  13-595.825 542.842   4 
   2 -12  13-539.718 558.151   9 
  -2  12 -14 12710.8 1589.27   3 
   2 -12  14 10560.0 1507.49   8 
   2 -12  14 9808.19 1230.58   9 
   2 -12  14 10192.5 1565.64  19 
  -2  12 -15 14007.8 1707.45   3 
   2 -12  15 12239.7 1654.09   8 
  -2  11  10 912.782 535.638   6 
   2 -11 -10 1274.86 622.959  20 
  -2  11   9-125.884 538.135   6 
   2 -11  -9-548.342 550.026  20 
  -2  11   8 130.284 643.037  10 
  -2  11   8 1709.35 664.906   6 
   2 -11  -8 1004.17 620.155  20 
   2 -11  -8 1387.63 724.941   7 
  -2  11   8 1631.25 721.158  12 
  -2  11   7 124.222 663.195  10 
   2 -11  -7 739.282 539.550   7 
  -2  11   7-338.761 692.583  12 
  -2  11   7-125.364 531.888   6 
   2 -11  -7 1154.81 660.608  20 
   2 -11  -6 918.557 555.083  20 
  -2  11   6-178.360 751.730  10 
  -2  11   6-385.526 523.868  17 
  -2  11   6 282.907 477.986  12 
   2 -11  -6 809.779 641.316   4 
   2 -11  -6 437.206 557.489   7 
  -2  11   6 584.330 551.289   6 
  -2  11   5 5832.42 901.988  17 
   2 -11  -5 6504.11 1154.69   4 
  -2  11   5 5181.03 926.828  12 
  -2  11   5 7663.03 1160.63   6 
   2 -11  -5 6142.90 1053.94  20 
   2 -11  -5 6117.43 1055.69   7 
   2 -11  -5 5694.11 775.197  11 
  -2  11   5 7339.14 1149.19  18 
  -2  11   5 6089.72 1140.34  10 
  -2  11   5 8131.18 918.219  13 
  -2  11   5 8239.55 953.948   5 
   2 -11  -4 18782.8 1689.35   7 
   2 -11  -4 18471.4 1730.43   4 
  -2  11   4 20111.5 1777.60  18 
  -2  11   4 17859.5 1312.10  13 
  -2  11   4 20790.4 1735.53  12 
  -2  11   4 18472.8 1808.80  10 
  -2  11   4 19727.4 1747.34   6 
  -2  11   4 21459.7 1483.75   5 
   2 -11  -4 18415.0 1281.99  11 
  -2  11   4 18428.7 1563.60  17 
  -2  11   3 8813.08 1130.54  17 
  -2  11   3 8377.39 1202.64  10 
  -2  11   3 8181.27 827.332  14 
  -2  11   3 8146.05 1124.52  12 
   2 -11  -3 9069.44 1125.41   7 
   2 -11  -3 7301.71 783.126  11 
  -2  11   3 9812.67 961.459  13 
   2 -11  -3 8410.66 1192.97   4 
  -2  11   3 9549.49 958.001   5 
  -2  11   3 9490.05 1205.85  18 
  -2  11   3 8411.97 1160.53   6 
   2 -11  -2 3688.84 797.733   7 
  -2  11   2 3765.27 615.359  13 
  -2  11   2 5097.81 908.631  12 
  -2  11   2 3835.73 657.974   5 
   2 -11  -2 3409.63 525.144  19 
  -2  11   2 4447.12 932.118  17 
  -2  11   2 5312.52 1095.47  10 
   2 -11  -2 3342.37 789.774   4 
  -2  11   2 3587.51 608.808  14 
  -2  11   2 3367.27 724.902  18 
  -2  11   2 4676.20 887.705   6 
   2 -11  -2 4355.46 588.476  11 
  -2  11   1 6376.57 773.735   5 
   2 -11  -1 7352.10 1094.69   4 
   2 -11  -1 7024.36 786.690  19 
   2 -11  -1 6308.48 662.736  11 
  -2  11   1 6646.47 1027.16  18 
  -2  11   1 8552.01 1048.08  12 
  -2  11   1 6847.51 824.070  13 
  -2  11   1 6249.58 810.975  14 
  -2  11   1 6401.06 1008.97   6 
  -2  11   0 7698.46 818.809   5 
   2 -11   0 10042.1 968.135  19 
   2 -11   0 8145.53 1083.60   4 
  -2  11   0 7824.53 1062.49  18 
  -2  11   0 8898.89 1138.71   6 
  -2  11   0 8737.02 898.163  13 
   2 -11   0 8816.07 756.618  11 
  -2  11  -1 25094.0 1532.42  13 
   2 -11   1 24873.8 1844.52   4 
  -2  11  -1 25374.6 1838.17  18 
  -2  11  -1 28970.3 2009.74   6 
   2 -11   1 27094.5 1607.27  19 
  -2  11  -1 24696.9 1435.56   5 
   2 -11   1 23041.2 751.253   8 
   2 -11   2 544.039 197.556   8 
  -2  11  -2 1308.59 639.572  18 
  -2  11  -2 645.585 327.854   5 
   2 -11   2 540.372 490.008   4 
  -2  11  -2 1075.17 447.308  13 
   2 -11   2 768.433 506.236  19 
  -2  11  -3 30684.4 1987.02  18 
   2 -11   3 30251.9 1955.90   4 
   2 -11   3 31329.3 1332.61   8 
  -2  11  -3 30159.8 1743.84  13 
  -2  11  -3 27192.5 1339.02  11 
  -2  11  -3 31690.7 1650.41   5 
  -2  11  -3 32097.2 1995.62   3 
  -2  11  -4 5132.43 783.755  13 
  -2  11  -4 4530.59 671.678   5 
   2 -11   4 3964.29 741.602   4 
  -2  11  -4 3091.56 722.115   3 
   2 -11   4 5035.63 607.208   8 
  -2  11  -4 4596.25 569.576  11 
  -2  11  -4 2498.51 683.808  18 
  -2  11  -5 8241.53 967.316  13 
   2 -11   5 7923.47 1061.77  19 
   2 -11   5 7518.81 811.073   8 
  -2  11  -5 7319.45 1007.68   3 
   2 -11   5 8019.31 1023.71   4 
  -2  11  -5 7453.71 731.963  11 
  -2  11  -5 7110.67 993.354  18 
  -2  11  -5 7715.67 870.720   5 
  -2  11  -6 1441.45 503.907   5 
   2 -11   6 1548.01 573.038   4 
  -2  11  -6 996.859 169.657  15 
   2 -11   6 1124.57 493.960   8 
  -2  11  -6 1072.89 587.061   3 
  -2  11  -7 11926.6 1244.56   3 
   2 -11   7 14002.9 1444.00  19 
   2 -11   7 11655.7 1221.46   4 
   2 -11   7 12428.5 628.534   1 
   2 -11   7 12654.0 1156.91   8 
   2 -11   8 13078.4 1266.38   4 
   2 -11   8 11460.7 783.765  16 
   2 -11   8 13558.3 1505.72  19 
  -2  11  -8 10919.1 1258.13   3 
   2 -11   8 12596.7 1223.83   8 
   2 -11   9 15658.3 1390.65   4 
   2 -11   9 16991.2 1671.79  19 
   2 -11   9 17693.1 1098.21  16 
  -2  11  -9 16801.4 1536.49   3 
   2 -11   9 17923.7 1540.85   8 
   2 -11  10 4155.89 957.998  19 
  -2  11 -10 4356.87 875.269   3 
   2 -11  10 3422.94 558.910  16 
   2 -11  10 4296.20 782.834   4 
   2 -11  10 3402.48 803.571   8 
   2 -11  11 14204.1 1489.23   8 
  -2  11 -11 14609.4 1510.65   3 
   2 -11  11 14774.9 1441.74   9 
   2 -11  11 17123.1 1790.51  19 
   2 -11  11 15604.9 1198.39  16 
   2 -11  11 15127.3 1368.50   4 
   2 -11  12 1896.36 642.041   9 
   2 -11  12 953.114 723.777  19 
   2 -11  12 1234.21 632.499   8 
   2 -11  12 1904.97 599.882   4 
  -2  11 -12 3007.75 775.687   3 
   2 -11  12 2106.65 561.689  16 
   2 -11  13 18252.1 1592.73   9 
  -2  11 -13 20028.4 1883.61   3 
   2 -11  13 18711.0 1514.68  16 
   2 -11  13 20975.6 2071.51  19 
   2 -11  13 17883.3 1817.83   8 
   2 -11  13 20298.7 1612.26   4 
   2 -11  14 13880.6 1718.38   8 
   2 -11  14 13458.2 1384.78   9 
   2 -11  14 16380.8 1449.27   4 
   2 -11  14 13440.6 1711.35  19 
  -2  11 -14 16734.5 1765.08   3 
   2 -11  14 14999.6 1453.38  16 
   2 -11  15 6294.15 1296.13  19 
   2 -11  15 6699.70 1048.98  16 
   2 -11  15 4939.33 1156.72   8 
  -2  11 -15 7539.95 1232.67   3 
   2 -11  16 5199.53 987.208  16 
  -2  10  11 2658.89 829.753   6 
   2 -10 -10 2290.62 680.177  20 
  -2  10  10 895.603 546.009   6 
   2 -10  -9 1499.87 810.060   7 
  -2  10   9-225.540 682.754  10 
  -2  10   9-325.826 657.969   6 
  -2  10   9 263.335 505.274  12 
   2 -10  -9-157.815 408.292  20 
   2 -10  -8 4642.08 933.713  20 
   2 -10  -8 3223.22 876.584   7 
  -2  10   8 1344.94 659.926  10 
  -2  10   8 3323.60 857.454   6 
  -2  10   8 3672.48 955.950  12 
  -2  10   7 36200.3 1984.10  17 
  -2  10   7 35423.5 2544.69  10 
  -2  10   7 40411.4 2501.72   6 
   2 -10  -7 35365.0 2037.66  11 
   2 -10  -7 37550.4 2521.10   7 
  -2  10   7 42359.4 2667.43  12 
   2 -10  -7 35328.3 2358.90  20 
  -2  10   6-648.923 721.749  10 
  -2  10   6-717.213 560.850  17 
   2 -10  -6 167.780 581.175   7 
  -2  10   6-429.743 457.229   6 
   2 -10  -6-11.6695 436.924  20 
  -2  10   6-385.778 540.856  12 
   2 -10  -6 271.846 314.299  11 
   2 -10  -5 2679.61 689.846  20 
  -2  10   5 2012.24 648.926   6 
   2 -10  -5 1135.11 606.715   4 
  -2  10   5 1534.96 593.612  18 
   2 -10  -5 2070.06 502.409  11 
  -2  10   5 708.652 450.933  17 
  -2  10   5 3338.93 890.485  10 
   2 -10  -5 2935.51 689.759   7 
  -2  10   5 2412.43 528.689  13 
  -2  10   5 1412.67 370.538  16 
  -2  10   5 783.316 557.135  12 
  -2  10   5 2062.63 581.128   5 
  -2  10   4 9346.37 950.868   5 
  -2  10   4 11291.5 1394.44  10 
  -2  10   4 7597.24 962.579  17 
  -2  10   4 9482.70 1189.66  18 
  -2  10   4 9932.61 1226.50  12 
  -2  10   4 8834.20 682.254  16 
  -2  10   4 8227.59 1103.39   6 
   2 -10  -4 8767.93 1133.99   7 
   2 -10  -4 8288.54 1142.31   4 
  -2  10   4 8684.25 881.597  13 
  -2  10   4 8150.61 724.445  14 
   2 -10  -4 8711.79 862.176  11 
  -2  10   3 2754.48 518.706  13 
  -2  10   3 2212.70 669.417  18 
  -2  10   3 2374.63 531.615   5 
  -2  10   3 2026.41 431.745  14 
  -2  10   3 3424.53 920.401  10 
  -2  10   3 2274.20 696.207  12 
   2 -10  -3 2676.23 695.215   7 
  -2  10   3 2848.90 353.676  16 
  -2  10   3 3394.36 769.033  17 
  -2  10   3 2369.79 678.288   6 
   2 -10  -3 2983.73 804.396   4 
   2 -10  -3 1670.19 326.949  19 
   2 -10  -3 3127.32 530.579  11 
   2 -10  -2 27092.6 1790.28   7 
   2 -10  -2 25187.6 1266.09  19 
  -2  10   2 27325.5 1475.36  13 
  -2  10   2 26878.9 1854.29  18 
   2 -10  -2 26626.7 1918.79   4 
  -2  10   2 25833.3 1833.40   6 
  -2  10   2 25653.8 1482.53   5 
  -2  10   2 27896.1 1468.78  14 
   2 -10  -2 24485.0 1289.93  11 
  -2  10   1 13147.6 1036.00  13 
  -2  10   1 13998.2 1337.48  18 
   2 -10  -1 13363.0 894.365  11 
  -2  10   1 14117.8 1365.37   6 
   2 -10  -1 15310.1 1055.77  19 
   2 -10  -1 13749.4 1352.98   4 
  -2  10   1 14237.0 1069.41   5 
  -2  10   1 14011.6 1092.50  14 
  -2  10   0 25732.3 1758.83  18 
   2 -10   0 27501.7 1491.47  19 
  -2  10   0 25706.0 1778.08   6 
  -2  10   0 26425.2 1422.20   5 
   2 -10   0 25326.7 1216.60  11 
  -2  10   0 26282.3 1458.76  13 
   2 -10   0 24803.3 1759.53   4 
   2 -10   1 2069.43 539.699   4 
  -2  10  -1 1639.46 437.559  13 
   2 -10   1 2067.93 546.376  19 
   2 -10   1 1884.50 230.785   8 
  -2  10  -1 2131.05 633.940   6 
  -2  10  -1 1746.11 558.627  18 
  -2  10  -1 1576.27 432.151   5 
   2 -10   2 37.1849 164.346   8 
  -2  10  -2-50.4871 433.287  18 
  -2  10  -2-249.987 477.962   3 
  -2  10  -2 577.763 375.670   5 
  -2  10  -2-288.151 369.168  13 
   2 -10   2 19.4414 450.167   4 
   2 -10   3 21953.5 1106.72   8 
  -2  10  -3 25065.3 1710.86  18 
  -2  10  -3 22601.5 1154.78  11 
  -2  10  -3 23644.0 1462.08  13 
   2 -10   3 24143.5 1647.95   4 
  -2  10  -3 23442.3 1609.78   3 
  -2  10  -3 24921.2 1383.43   5 
  -2  10  -4 4018.49 780.873  18 
  -2  10  -4 4200.93 664.287  13 
  -2  10  -4 3151.95 620.457   3 
   2 -10   4 5461.27 833.767   4 
  -2  10  -4 4867.82 690.819   5 
  -2  10  -4 5124.48 566.432  11 
   2 -10   4 4162.26 565.506   8 
  -2  10  -5 28317.5 1378.92  11 
  -2  10  -5 27388.5 751.450  15 
   2 -10   5 28802.7 1488.56   8 
  -2  10  -5 27057.1 1734.92   3 
  -2  10  -5 28755.1 766.674  15 
   2 -10   5 30918.0 1834.52   4 
  -2  10  -5 28382.5 1577.33   5 
  -2  10  -6 3384.22 525.087  11 
   2 -10   6 4411.33 844.304  19 
  -2  10  -6 3526.21 719.323   3 
   2 -10   6 3350.16 699.217   4 
  -2  10  -6 3064.17 416.011  12 
   2 -10   6 4098.10 661.457   8 
   2 -10   7 61966.6 2605.14   4 
   2 -10   7 62306.0 2532.16   8 
   2 -10   7 59177.4 1360.31   1 
   2 -10   7 62340.5 1842.71  16 
  -2  10  -7 63836.7 2758.17   3 
  -2  10  -7 61382.0 1901.04  12 
   2 -10   7 66744.3 3001.30  19 
  -2  10  -8 3715.91 792.217   3 
   2 -10   8 3319.70 665.001   4 
   2 -10   8 4472.43 931.911  19 
   2 -10   8 3716.55 695.456   8 
  -2  10  -8 3500.20 461.820  12 
   2 -10   8 3487.76 486.157  16 
  -2  10  -9 4417.92 833.868   3 
   2 -10   9 5638.74 819.991   4 
   2 -10   9 4539.92 848.864   8 
   2 -10   9 4687.48 609.947  16 
   2 -10   9 3157.56 807.381  19 
   2 -10  10-273.514 544.443   8 
   2 -10  10 97.8293 543.611  19 
   2 -10  10-269.740 427.656   4 
   2 -10  10 10.9967 294.066  16 
  -2  10 -10 160.676 456.597   3 
   2 -10  11-43.8251 335.851  16 
  -2  10 -11 668.853 559.441   3 
   2 -10  11 908.119 601.521   8 
   2 -10  11 118.063 363.405   4 
   2 -10  11 1414.90 694.722  19 
   2 -10  11 286.184 460.639   9 
   2 -10  12-257.649 556.855   8 
   2 -10  12 1130.62 515.890   4 
   2 -10  12 1352.34 657.030  19 
   2 -10  12 215.495 404.999   9 
   2 -10  12 477.498 430.624  16 
  -2  10 -12-300.812 448.471   3 
   2 -10  13 40.9518 368.796   4 
  -2  10 -13 1067.06 593.236   3 
   2 -10  13 153.706 554.342   8 
   2 -10  13 58.2575 449.765  16 
   2 -10  13 225.801 604.414  19 
   2 -10  13 150.286 346.074   9 
  -2  10 -14 6856.15 1126.56   3 
   2 -10  14 6870.68 1187.12   8 
   2 -10  14 5655.77 824.377   4 
   2 -10  14 4506.79 768.731   9 
   2 -10  14 6890.49 1236.45  19 
   2 -10  14 4041.58 846.747  16 
  -2  10 -15 11684.9 1517.44   3 
   2 -10  15 12410.6 1658.15  19 
   2 -10  15 11171.5 1374.11  16 
   2 -10  15 13642.3 1728.87   8 
   2 -10  16 390.399 540.184   8 
   2 -10  16-500.026 752.626  19 
  -2  10 -16 97.7777 621.721   3 
   2 -10  16 896.235 595.979  16 
   2 -10  17 1446.11 624.049  16 
  -2   9  11 10243.4 1343.29   6 
   2  -9 -11 10788.7 1329.22  20 
  -2   9  10-850.609 666.934  10 
  -2   9  10-183.027 473.808  16 
  -2   9  10-794.170 586.671   6 
   2  -9 -10 946.981 700.911   7 
   2  -9 -10-509.167 591.033  20 
  -2   9  10-663.815 667.076  12 
   2  -9  -9 13573.8 1455.51  20 
  -2   9   9 13295.5 1624.67  10 
   2  -9  -9 14547.9 1667.43   7 
  -2   9   9 14737.6 1717.02  12 
  -2   9   9 13132.8 1438.27   6 
  -2   9   9 14820.9 1343.22  16 
   2  -9  -8 3161.48 777.622  20 
   2  -9  -8 4736.06 1042.07   7 
  -2   9   8 2889.92 620.659  16 
  -2   9   8 3625.30 814.302   6 
  -2   9   8 2947.65 833.180  10 
  -2   9   8 3593.80 954.720  12 
  -2   9   7 2586.91 894.407  10 
  -2   9   7 1420.25 605.122   6 
  -2   9   7 2542.49 571.119  17 
   2  -9  -7 1679.41 643.306   7 
   2  -9  -7 1987.42 625.366  20 
  -2   9   7 1385.30 464.050  16 
  -2   9   7 1925.40 774.069  12 
  -2   9   6 14670.3 1564.98  10
[truncated: 2,594,278 more chars]
